# Supplementary material for: Development and validation of a deep learning survival model for cervical adenocarcinoma patients
Source: BMC Bioinformatics. 2023 Apr 13;24:146. doi: 10.1186/s12859-023-05239-7 (PMC10103498; doi:10.1186/s12859-023-05239-7)
Supplement: Supplementary file 1 — Additional file 1: Details of 2501 patients we selected in the SEER database. [file 12859_2023_5239_MOESM1_ESM.csv]

marital	age	diam	stage	lymmeta	lympo	lymno	surgery	race	death	time	depth	diff
2	29		1	0	0	90	50	1	0	289		2
4	42	25	2	0	0	86	50	1	0	294	2	2
4	42		4	1	3	79	50	1	0	296		2
2	35	9	1	0	0	78		1	0	187	1	3
2	59		2	0	0	72	50	1	1	231		2
4	59		2	0	0	69	50	1	0	215		3
2	39		2	0	0	69		1	0	161		2
2	37	4	1	0	0	64		1	0	163	1	3
1	47	25	2	0	0	64		1	0	182	2	1
2	52	20	2	0	0	63	50	1	0	217	1	2
1	34	27	3	1	4	63		4	1	34	2	2
2	37	9	1	0	0	62		1	0	134	1
1	24	30	2	0	0	62	50	1	0	242	2	3
2	40	38	2	1	1	59		1	0	133	3	1
1	39		2	0	0	55		4	0	159
1	33	30	2	0	0	55	50	1	0	27	2
2	40	8	2	0	0	54	60	1	1	46	1
1	36	15	2	0	0	54		1	0	139	1	3
2	41	26	2	0	0	53	50	4	1	8	2
2	37	34	2	0	0	53		1	0	100	3	2
1	31	20	4	1	1	53	50	1	1	25	1	1
2	44	30	2	0	0	52		4	1	15	2	1
5	79	75	3	0	0	51		1	1	118	3	1
2	54		2	0	0	51	50	2	0	234		3
2	45		1	0	0	51		1	0	150		1
2	38		2	0	0	51	50	1	0	321		3
2	37	9	2	0	0	50	50	1	0	208	1	2
1	39	32	4	1	3	50		1	0	66	3	1
4	35	15	2	0	0	49		4	0	65	1	2
2	43	30	2	0	0	49		1	0	161	2	2
2	38		2	0	0	49	50	1	0	322		2
2	43		1	0	0	49	35	1	0	285		2
1	47	47	2	0	0	49	50	4	0	235	3	1
4	57	30	4	1	1	48	80	1	1	18	2	2
2	39	20	2	0	0	48	50	4	1	74	1
2	27	32	4	0	0	48		1	0	81	3
2	30		1	0	0	48		1	0	183		2
2	31	30	2	0	0	48	50	1	0	253	2	1
2	51	5	2	0	0	48		1	0	188	1	3
2	35		2	0	0	48	35	1	0	188		2
1	34	22	4	0	0	48		1	0	135	2	2
5	58	1	1	0	0	47		1	0	196	1	2
4	39	4	1	0	0	47		1	0	170	1	2
2	46	12	2	0	0	47		1	1	137	1	2
2	53	30	2	0	0	47		1	0	170	2	2
2	26	22	2	0	0	47	50	1	0	300	2	2
2	31	26	2	0	0	47	50	1	0	235	2	3
2	59		1	0	0	46		4	0	134
2	45	52	2	0	0	46		1	0	164	3	1
2	47		2	0	0	46		1	0	151		2
2	46		1	0	0	46	35	1	0	241
2	35		1	0	0	46		1	0	154
	68	45	3	1	1	45		1	1	37	3	2
2	48	50	3	0	0	45		1	0	133	3	2
2	40	25	2	0	0	45	35	1	0	206	2	2
2	55		2	0	0	45	50	1	0	255		2
2	34		2	0	0	45	80	1	0	193		2
2	41	40	4	1	3	45		1	1	24	3	2
2	47		2	0	0	45	50	1	1	24		1
1	22	18	3	0	0	45	35	1	0	221	1
4	35	20	2	0	0	44	50	1	0	238	1	2
4	45		1	0	0	44	50	1	0	263		2
2	59		2	0	0	44		1	0	162
2	33		2	0	0	44		1	0	194
2	47		2	0	0	44	50	1	0	240		2
2	51		3	1	4	44		1	1	130		2
2	52	70	2	0	0	44	50	1	0	280	3	1
2	53		2	0	0	44	50	1	0	253		3
2	47		2	0	0	44		1	0	190		3
1	46		2	0	0	44		1	0	164		3
2	32	7	2	0	0	43		1	0	150	1	1
2	44		2	0	0	43	50	1	0	240		3
2	56	30	2	0	0	43		1	0	141	2	2
2	46		2	0	0	43		1	1	48		1
1	41		2	0	0	43		1	1	114		2
1	34	20	2	0	0	43	50	1	0	247	1	2
1	35		2	0	0	43	50	1	0	302		2
1	43			0	0	43		1	0	159
1	54	55	4	0	0	43		1	1	21	3	2
4	33		1	0	0	42	50	1	0	264		3
4	38		2	0	0	42	50	1	0	249		2
2	59	6	2	0	0	42		1	0	142	1	3
2	40		2	0	0	42	50	1	0	244		3
2	77		1	0	0	42		1	0	150		3
2	42		2	0	0	42		1	0	147		3
2	63	24	2	0	0	42		1	0	147	2	2
2	35		2	0	0	42		1	0	201		3
2	34		2	0	0	42	35	1	0	240
1	42	30	2	0	0	42		4	0	172	2	2
1	51	20	2	0	0	42	50	1	0	208	1	3
1	28	12	2	0	0	42		1	0	167	1	2
1	35	55	2	1	1	42		1	1	16	3	1
2	41	50	2	1	2	41	50	4	1	77	3	2
2	42		1	0	0	41	40	4	0	248
2	58	9	2	0	0	41		4	0	195	1	1
2	61		2	1	3	41		2	0	164		1
2	35		1	0	0	41		1	0	174		2
2	55	7	2	1	25	41	50	1	1	41	1	1
2	57	22	2	0	0	41	50	1	1	237	2	2
2	31	33	2	0	0	41		1	0	148	3	1
1	37	35	2	0	0	41		4	0	140	3	2
5	40	30	2	0	0	40	50	1	0	311	2	2
4	59		2	0	0	40	50	2	1	63		1
4	35	25	2	0	0	40		1	0	133	2	3
2	37	45	2	0	0	40		1	0	164	3	2
2	49	26	2	1	1	40		1	1	140	2	2
2	35	28	2	0	0	40	50	1	0	140	2	3
2	34	15	2	0	0	40		1	0	185	1	3
2	42		2	0	0	40		1	0	154
2	56	25	2	0	0	40	50	1	0	249	2	2
2	34	35	2	0	0	40	50	1	0	315	3	1
2	48		2	1	8	40	50	1	0	87		1
2	29		2	0	0	40		1	0	163		3
1	35		2	0	0	40		1	1	50		1
4	71	75	4	0	0	39	50	2	1	44	3
4	42		2	1	1	39		1	0	98		2
2	39	6	2	0	0	39	50	2	0	205	1	2
2	41	38	2	0	0	39		1	0	130	3	2
2	53	35	2	0	0	39	50	1	1	36	3	1
2	60		1	0	0	39	40	1	0	212
2	40	17	2	0	0	39		1	0	170	1	1
4	46		1	0	0	38		1	0	130
3	33	30	1	0	0	38	50	1	0	243	2	2
2	56		2	0	0	38		2	0	173		1
2	48		2	0	0	38		1	0	143
2	44		2	0	0	38		1	0	155		1
2	37		2	0	0	38	50	1	0	247		3
2	29	55	2	1	3	38	50	1	1	11	3	1
2	32	40	1	0	0	38		1	0	152	3	2
2	47	45	2	1	1	38		1	1	57	3	1
2	40	3	1	0	0	38		1	0	189	1
1	46		1	0	0	38	50	2	0	225		3
1	34		2	0	0	38		1	0	141		3
	36		2	0	0	37	20	1	0	168		2
5	50	6	2	0	0	37		1	0	178	1	3
5	66		3	0	0	37		1	0	184		2
2	55	40	4	1	7	37		4	1	63	3
2	47	30	2	0	0	37		1	1	65	2	2
2	44		2	1	1	37		1	0	168		2
2	43	26	2	0	0	37		1	0	137	2	3
2	46		1	0	0	37		1	0	169		3
2	32		3	0	0	37	50	1	1	24		1
2	46		1	0	0	37		1	0	159		2
2	38		2	0	0	37		1	0	202		3
2	30		1	0	0	37	50	1	0	272		1
2	32		1	0	0	37	50	1	0	254		2
2	28	12	2	0	0	37	35	1	1	32	1	2
2	51	8	2	0	0	37		1	0	141	1	3
2	29	6	1	0	0	37		1	0	123	1
2	38		2	0	0	37	50	1	0	307		2
1	25	20	2	0	0	37	50	2	0	319	1	2
1	30		2	0	0	37		1	0	129
1	25		2	0	0	37		1	0	132		3
1	33	12	2	0	0	37		1	0	185	1	2
1	28	40	2	0	0	37		1	0	145	3	2
4	67		3	0	0	36	50	1	1	17		2
4	66		2	0	0	36	50	1	0	296		2
2	38		1	0	0	36		4	0	143		3
2	38	50	2	0	0	36	50	4	0	225	3	1
2	36		2	0	0	36	50	4	0	225
2	51		2	0	0	36		4	0	196		3
2	43	10	2	0	0	36		1	0	177	1	3
2	30		2	0	0	36		1	0	167
2	64	35	2	0	0	36		1	0	158	3	2
2	43	40	2	0	0	36		1	0	136	3	2
2	30		2	0	0	36	50	1	0	285		2
2	29		2	0	0	36	50	1	0	249		2
2	38	32	2	1	4	36	50	1	1	64	3	2
2	46		1	0	0	36		1	0	192		3
1	38	22	2	0	0	36		1	0	161	2	3
1	29	20	2	0	0	36	60	1	1	51	1	2
1	37	19	2	0	0	36		1	0	153	1	1
1	37	30	2	0	0	36		1	0	150	2	1
	47	12	2	0	0	35		1	1	115	1	3
5	48		1	0	0	35	50	1	0	251
4	45	7	2	0	0	35		1	0	136	1	2
4	78		1	0	0	35		1	1	102		2
3	32	15	2	0	0	35	50	1	0	295	1	2
2	47	30	2	0	0	35		4	0	162	2	2
2	41	8	2	0	0	35		1	0	160	1	2
2	45	1	1	0	0	35		1	0	174	1
2	59	50	4	1	1	35		1	0	140	3	1
2	47		2	0	0	35		1	0	28		1
2	42	40	2	0	0	35	35	1	0	196	3	1
2	50	32	2	0	0	35		1	0	181	3	2
2	29		2	0	0	35		1	0	203		2
2	32		2	0	0	35	50	1	0	271		2
2	45		2	0	0	35		1	0	140		3
2	68	20	2	0	0	35	50	1	1	70	1	2
1	54		1	0	0	35		4	0	140
1	31		2	0	0	35	50	2	0	301		3
1	30	12	2	0	0	35		1	0	146	1	1
1	42	25	2	0	0	35		1	0	20	2	3
2	31		2	0	0	34		1	1	64		2
2	66		3	0	0	34		1	1	52		1
2	30	28	2	1	2	34		1	0	136	2	1
2	28		2	0	0	34		1	0	168
2	42		2	0	0	34	50	1	0	222		2
2	50	27	2	0	0	34		1	0	168	2	2
2	28		2	0	0	34	50	1	0	244		3
2	47	22	2	0	0	34	50	1	1	22	2	1
2	37	2	1	0	0	34		1	0	165	1
2	42		2	0	0	34		1	0	168		3
1	64		4	1	1	34	50	4	1	109		2
1	30	30	2	1	2	34	50	2	0	264	2	1
1	9		2	0	0	34		1	0	156
1	38	30	2	1	6	34		1	0	53	2	1
1	40	35	3	1	1	34	50	1	1	28	3	1
5	64	10	1	0	0	33		1	0	20	1	2
4	70	20	2	0	0	33	50	4	1	35	1	1
4	46	60	2	1	3	33		1	0	172	3	2
4	49	20	2	0	0	33	50	1	0	229	1	3
4	52	47	2	1	2	33		1	1	127	3	2
3	33		2	0	0	33	50	2	0	246		3
2	71		4	0	0	33	50	4	1	10		1
2	67	70	2	0	0	33		4	0	150	3	1
2	40	12	2	0	0	33		1	0	162	1	2
2	45	25	2	1	1	33	50	1	0	255	2	3
2	57		2	0	0	33	50	1	0	240		2
2	34		1	0	0	33		1	0	164		3
2	62			0	0	33	50	1	0	241		2
2	51		2	0	0	33		1	0	197		3
2	39	28	3	0	0	33	50	1	0	227	2	2
2	33	15	1	0	0	33	35	1	0	287	1
1	32		1	0	0	33		1	0	132		3
1	51	1	2	0	0	33		1	0	149	1	3
5	49		2	0	0	32	50	1	0	266		3
4	49		1	0	0	32		4	0	198
4	45	40	2	0	0	32	50	1	0	234	3	2
3	32		2	0	0	32	50	4	0	270
2	41	48	4	0	0	32		4	1	12	3	2
2	45		1	0	0	32	50	4	0	274
2	53	47	3	1	3	32		1	1	55	3	1
2	56		4	0	0	32		1	1	68		2
2	42	23	2	0	0	32		1	0	166	2	3
2	31		2	0	0	32	50	1	0	270		2
2	44		2	0	0	32		1	0	192		1
2	31		1	0	0	32	50	1	0	299
2	26		2	0	0	32		1	0	188		3
2	45		1	0	0	32		1	1	115		2
2	39		2	0	0	32	50	1	0	323		2
2	41		1	0	0	32		1	0	176		3
2	47		1	0	0	32	50	1	0	244		1
2	26		1	0	0	32		1	0	160		3
2	45		4	0	0	32	50	1	0	303		2
2	71		2	0	0	32	50	1	1	135		3
1	41	23	2	0	0	32		1	0	145	2	2
1	39	50	2	0	0	32		1	0	122	3	2
1	42	30	2	0	0	32	35	1	0	206	2	3
1	41	6	2	0	0	32	50	1	0	213	1	2
	41		2	0	0	31		1	0	183		2
5	54		2	0	0	31	50	1	1	68		2
4	58	50	3	1	10	31	50	1	1	39	3	1
2	56	27	1	0	0	31		4	0	155	2	3
2	32	17	4	1	6	31	50	4	1	21	1	2
2	53	25	2	0	0	31	50	4	0	204	2
2	40	40	2	0	0	31		1	0	144	3	3
2	54	20	2	1	1	31		1	0	141	1	1
2	39	38	1	0	0	31		1	1	32	3	3
2	29		2	0	0	31	50	1	0	29
2	42	13	4	1	3	31	50	1	1	52	1	2
2	49	6	2	0	0	31		1	0	162	1	3
2	33	18	2	1	4	31	50	1	1	42	1	2
2	40	6	2	0	0	31		1	0	190	1	3
2	30	11	2	0	0	31		1	0	176	1	3
2	36		1	0	0	31	50	1	0	294		1
1	26	25	2	1	4	31		1	0	186	2	1
1	55	22	2	1	1	31	50	1	1	110	2	3
1	40	40	2	0	0	31		1	0	158	3	3
1	41	52	2	0	0	31		1	0	133	3	3
1	37	40	2	0	0	31		1	1	35	3	1
	48	40	4		3	30		2	0	153	3	3
5	43	1	2	0	0	30	50		0	225	1	3
5	72		1	0	0	30		1	1	90
4	47	35	2	0	0	30		1	0	146	3
4	45	30	2	0	0	30		1	0	145	2	1
4	55	30	2	0	0	30		1	0	132	2	2
3	59		2	0	0	30	50	1	0	217		1
2	41		2	0	0	30	35	4	0	227
2	48		1	0	0	30	50	4	0	231		1
2	33	3	1	0	0	30		2	0	136	1	1
2	41	7	1	0	0	30		1	0	159	1	3
2	53	30	2	0	0	30		1	0	94	2	2
2	62		1	0	0	30		1	0	150		2
2	38		2	1	1	30		1	1	23		2
2	51	30	2	1	3	30		1	0	143	2	2
2	68	14	2	0	0	30	50	1	1	225	1	3
2	40		1	0	0	30		1	0	192		3
2	54		4	0	0	30		1	1	82		2
2	39		2	0	0	30	50	1	0	300		3
2	37	25	2	0	0	30		1	0	121	2	3
2	43	1	1	0	0	30	50	1	0	158	1
1	49		2	0	0	30	50	2	1	47
1	29		2	0	0	30		1	0	162		1
1	30		2	0	0	30		1	0	162		2
1	55	17	2	0	0	30		1	0	68	1
1	42		2	0	0	30		1	0	148		2
1	36	10	2	0	0	30	50	1	0	311	1	2
1	31	10	2	0	0	30		1	0	173	1	2
1	48	35	2	1	1	30		1	0	143	3	1
5	44		1	0	0	29	50	4	1	150		3
5	76		1	0	0	29		1	1	83		2
4	51		2	0	0	29	50	4	0	259		3
4	42	40	2	0	0	29		1	0	158	3	3
4	35		1	0	0	29	50	1	0	242		1
4	49		1	0	0	29		1	0	183		1
4	41	29	2	0	0	29	50	1	1	237	2	2
4	44	16	2	0	0	29		1	0	194	1	3
4	29	3	1	0	0	29		1	0	150	1	3
4	42	38	2	0	0	29	50	1	0	225	3	1
4	56	11	2	0	0	29		1	0	145	1	3
2	68		2	0	0	29	35	4	0	231
2	69	11	2	0	0	29	50	4	1	160	1	2
2	48	20	2	0	0	29		4	0	191	1
2	52	35	2	0	0	29		4	0	146	3	2
2	67	9	2	0	0	29		1	0	1	1	2
2	38		2	0	0	29		1	0	100		3
2	34		1	0	0	29		1	0	173		2
2	40		2	0	0	29		1	0	145
2	29	11	2	0	0	29		1	0	164	1	1
2	40	4	1	0	0	29		1	1	71	1	1
2	43	15	2	0	0	29		1	0	200	1	1
2	39		1	0	0	29		1	0	141
2	45		2	0	0	29		1	0	115		2
2	44		2	0	0	29	50	1	0	241		3
2	42		1	0	0	29		1	0	164		1
2	33		2	0	0	29	40	1	1	210		3
2	47		2	0	0	29	50	1	1	284		2
2	29	10	3	0	0	29	50	1	0	216	1	3
2	45	1	1	0	0	29		1	0	140	1
2	30	8	2	0	0	29		1	0	172	1	1
2	31	21	2	0	0	29		1	0	177	2	3
2	43		1	0	0	29		1	0	172		3
1	46	26	2	0	0	29		1	0	161	2	3
1	34	3	1	0	0	29		1	0	28	1
1	34	40	2	0	0	29		1	0	148	3	3
1	31	30	2	1	7	29	50	1	1	12	2	1
1	22	1	1	0	0	29		1	0	186	1	2
1	24	10	2	0	0	29		1	0	169	1	3
5	74		4	0	0	28	50	1	1	161
4	37	27	2	1	2	28	50	2	1	55	2	1
4	64		1	0	0	28	50	1	0	237		2
4	37	4	2	0	0	28		1	0	82	1	3
4	24		1	0	0	28	35	1	0	228		3
4	44		2	1	2	28	50	1	0	272		3
2	37		2	0	0	28	50	4	0	316		1
2	42	7	1	0	0	28		2	0	159	1	3
2	38	1	1	0	0	28		1	0	143	1	3
2	42	20	4	2	9	28		1	1	9	1	1
2	30	5	2	0	0	28		1	0	153	1	3
2	39		2	0	0	28		1	0	179		2
2	30		2	0	0	28		1	0	151		2
2	40	5	2	0	0	28		1	0	134	1	3
2	42	25	2	0	0	28		1	0	174	2	2
2	55	40	2	0	0	28		1	1	48	3	1
2	38		2	0	0	28		1	0	189		1
2	40		2	1	12	28	50	1	1	21		1
2	43	41	4	1	2	28		1	0	146	3	1
2	34	20	2	0	0	28	50	1	0	260	1	3
2	37		2	0	0	28		1	0	156
2	42		1	0	0	28		1	0	177		1
2	33		2	0	0	28	50	1	0	283		2
2	53	15	2	0	0	28	50	1	0	237	1	2
2	32		1		0	28	50	1	0	272
2	37	50	2	0	0	28	35	1	0	235	3	2
2	27		2	0	0	28	50	1	0	238
2	42		2	0	0	28	35	1	0	227		3
2	46	25	2	0	0	28	50	1	0	307	2	3
1	37		1	0	0	28		3	0	164
1	30	30	2	0	0	28	50	2	1	229	2	2
1	33	30	2	1	1	28	50	1	1	20	2	3
1	46	7	1	0	0	28		1	0	148	1	3
1	28	10	2	0	0	28		1	0	141	1	3
1	29		2	0	0	28	50	1	0	226		3
1	23		1	0	0	28		1	0	183		3
1	41		2	0	0	28	50	1	0	308		2
1	46		1	0	0	28	50	1	0	223		2
	37	25	2	0	0	27	50	1	0	282	2	3
5	45		2	0	0	27		1	0	170		3
4	41		2	0	0	27		1	0	139
4	52	45	4	0	0	27	50	1	0	254	3	3
4	51	10	2	0	0	27		1	0	128	1	1
4	26	65	2	0	0	27	50	1	0	294	3	1
4	39		2	0	0	27	50	1	0	206		3
4	40	20	2	0	0	27	50	1	0	219	1	3
2	52	41	2	1	1	27		4	1	21	3	2
2	35		2	0	0	27		4	1	70		1
2	35		1	0	0	27		1	0	136
2	30	35	3	0	0	27		1	0	168	3	2
2	40		2	0	0	27		1	0	150
2	26		2	1	1	27		1	0	141		3
2	44	15	2	0	0	27		1	0	137	1	1
2	42	5	2	0	0	27		1	0	141	1	3
2	32	50	1	0	0	27		1	0	172	3	2
2	33	18	2	1	1	27		1	0	146	1	2
2	49	31	2	0	0	27		1	0	96	3	1
2	43	11	2	0	0	27	35	1	1	215	1	1
2	40		1	0	0	27	50	1	0	205
2	34	65	2	0	0	27		1	0	155	3	1
2	44	10	2	0	0	27		1	0	199	1	3
2	37		2	0	0	27		1	0	138		2
2	45	17	2	0	0	27		1	0	202	1	2
2	43		2	0	0	27	50	1	0	251		2
2	42	21	2	0	0	27		1	0	160	2	1
2	47		2	0	0	27	50	1	0	270		1
2	39	60	2	1	1	27	35	1	0	214	3	2
2	45	20	2	0	0	27		1	0	158	1	1
1	72	31	3	0	0	27		1	1	35	3	3
1	41		2	0	0	27		1	0	168
1	34	40	2	0	0	27	35	1	0	83	3	3
	50	20	1	0	0	26		4	0	176	1	2
5	73	20	2	0	0	26	50	1	1	144	1	1
5	69	20	2	0	0	26	50	1	1	132	1
5	62		2	0	0	26		1	1	156
4	37	15	2	0	0	26		1	0	174	1	2
4	45	37	2	0	0	26		1	0	135	3	1
4	52	36	2	0	0	26		1	1	95	3	2
4	34		2	0	0	26	50	1	0	215		2
4	43		2	0	0	26		1	0	198
4	33		2	0	0	26	50	1	0	266		2
3	38	30	3	0	0	26		1	0	122	2	3
3	53	35	4	1	2	26		1	0	139	3	3
2	45		1	0	0	26			0	22		3
2	68		2	0	0	26		4	1	7
2	29		2	0	0	26	50	4	0	311		2
2	51	25	2	0	0	26	50	4	0	247	2	3
2	39	11	2	0	0	26		4	0	155	1	3
2	58		2	0	0	26		1	0	151		3
2	32	3	1	0	0	26		1	0	145	1
2	37	48	3	1	2	26		1	0	168	3	2
2	41		2	0	0	26		1	0	170		3
2	37		2	0	0	26		1	0	161		2
2	38	15	2	0	0	26		1	0	158	1	3
2	60	57	2	1	9	26		1	1	18	3	1
2	33		1	0	0	26	50	1	0	120		3
2	39	25	2	1	1	26		1	0	186	2	2
2	34		2	0	0	26	50	1	0	212
2	32	12	2	0	0	26	50	1	1	218	1	3
2	30	2	1	0	0	26		1	0	145	1
2	36	1	1	0	0	26		1	0	145	1
2	61		2	0	0	26		1	1	65		3
2	49		1	0	0	26	50	1	0	245
2	30			0	0	26	50	1	0	244		3
2	45	34	2	0	0	26	50	1	0	219	3	3
2	31		1	0	0	26	50	1	0	304		3
2	52		1	0	0	26	40	1	0	262		3
2	46	35	2	0	0	26		1	0	189	3	3
2	49	13	2	0	0	26		1	0	174	1
2	67		2	0	0	26		1	0	152		1
2	50		2	0	0	26	50	1	0	253		3
2	43	4	1	0	0	26		1	0	176	1	1
1	47		2	0	0	26		2	1	106		1
1	58	40	2	0	0	26		1	1	17	3	1
1	39		1	0	0	26	50	1	0	235		3
1	25		2	0	0	26		1	0	190		1
1	45	23	2	0	0	26	50	1	1	45	2
1	31	17	2	0	0	26	50	1	1	91	1	2
1	38	10	2	0	0	26	50	1	0	307	1	3
1	40	20	2	1	1	26	50	1	1	107	1	1
1	30		1	0	0	26	20	1	0	233
	42	5	1	0	0	25		4	0	150	1	3
	60		1	0	0	25		1	0	134		2
5	75	8	2	1	1	25	50	4	1	23	1	1
5	73	11	2	0	0	25		1	1	164	1	2
5	79		2	0	0	25		1	1	146		1
5	66		2	0	0	25	50	1	0	230		3
4	66	19	2	0	0	25		2	0	144	1	1
4	49		1	0	0	25		1	0	172
4	42	20	2	0	0	25		1	0	140	1	3
4	35	12	2	0	0	25		1	0	137	1	3
4	37		2	0	0	25	50	1	0	103		3
4	45	28	2	0	0	25		1	0	147	2	1
4	55		2	0	0	25		1	0	194		2
4	48	50	2	0	0	25	50	1	1	64	3	2
3	42		2	0	0	25		1	0	175		3
2	45	10	2	0	0	25		4	0	155	1	2
2	38	27	2	0	0	25		4	0	134	2	2
2	60	35	2	1	3	25		4	1	16	3	1
2	68		1	0	0	25		4	1	77
2	55	10	1	0	0	25		3	1	7	1	2
2	45	8	2	0	0	25		1	0	145	1
2	40	43	2	0	0	25		1	0	138	3	1
2	52	10	2	0	0	25		1	0	177	1	2
2	36		2	0	0	25		1	0	172
2	43	3	2	0	0	25		1	0	174	1	2
2	33	20	1	0	0	25		1	1	100	1	2
2	47	15	1	0	0	25		1	0	176	1	1
2	32	44	1	0	0	25		1	0	177	3	3
2	45		2	0	0	25		1	0	163		3
2	37		2	0	0	25		1	0	27		2
2	38		2	0	0	25		1	1	23		2
2	30	14	2	0	0	25		1	0	182	1	3
2	30	20	1	0	0	25		1	0	156	1	3
2	49	30	2	0	0	25		1	0	147	2	2
2	54	5	1	0	0	25		1	0	148	1	3
2	55	28	4	1	2	25		1	1	60	2	2
2	45		2	0	0	25	50	1	0	205		3
2	39		2	0	0	25	50	1	0	289		1
2	40	10	2	0	0	25	50	1	0	277	1	2
2	29	15	2	0	0	25	50	1	0	254	1	3
2	32	20	2	1	1	25		1	0	195	1	1
2	45	15	2	0	0	25		1	0	190	1	3
2	41		2	0	0	25	50	1	0	232
2	49		2	0	0	25		1	0	165		2
1	39	20	2	1	2	25	50	2	1	96	1	1
1	69	10	2	0	0	25	50	1	1	117	1
5	64		1	0	0	24		4	0	150
5	54		2	0	0	24		1	1	124		2
4	52	20	2	0	0	24		4	0	194	1	1
4	31	20	2	0	0	24	50	1	0	205	1	1
4	50	10	1	0	0	24		1	0	149	1	3
2	35		2	0	0	24	35	4	0	292		3
2	44	1	1	0	0	24	50	4	0	304	1	3
2	31	40	4	1	8	24	50	2	1	54	3	2
2	53		2	0	0	24		1	0	157
2	31	4	1	0	0	24		1	0	151	1
2	45	50	2	1	4	24		1	1	47	3	2
2	41	1	1	0	0	24		1	0	154	1	3
2	44		2	0	0	24		1	0	63		2
2	44		2	0	0	24		1	0	160
2	34		1	0	0	24		1	0	142		1
2	54	1	2	0	0	24		1	0	184	1	1
2	30		2	0	0	24	50	1	1	7		1
2	44	15	2	0	0	24		1	0	71	1	2
2	48		1	0	0	24	50	1	0	226		3
2	39		2	0	0	24	50	1	1	304
2	38		1	1	1	24		1	0	156		2
2	53	40	3	0	0	24	50	1	0	208	3	3
2	27	40	2	0	0	24		1	0	71	3	2
2	33		1	0	0	24	50	1	0	243		3
2	44	1	1	0	0	24		1	0	175	1	3
2	54		2	0	0	24		1	0	14		3
2	52	7	4	0	0	24		1	0	146	1	3
2	47		2	0	0	24	50	1	0	295		3
2	52	25	1	0	0	24	50	1	0	236	2	3
2	31		2	0	0	24	50	1	0	223
2	36	8	2	0	0	24		1	0	186	1	1
1	38	45	2	0	0	24	50		0	230	3	1
1	44	3	1	0	0	24	50	3	0	77	1
1	49		1	0	0	24		1	0	179		3
1	31		2	0	0	24		1	0	187		3
1	59	12	1	0	0	24	50	1	1	77	1	1
1	79	10	1	0	0	24		1	0	135	1	1
1	35		2	0	0	24		1	0	153		2
1	29	2	1	0	0	24		1	0	176	1	1
1	35	38	2	0	0	24		1	0	181	3	3
1	21		2	0	0	24	50	1	0	254		3
1	31	40	1	0	0	24		1	0	188	3	3
	42	45	2	1	1	23		1	0	190	3	1
5	75	38	2	0	0	23	50	1	1	67	3	1
5	84		2	1	4	23		1	0	155
4	48	11	2	0	0	23		1	0	173	1	1
2	53	15	2	0	0	23	50	4	0	239	1	3
2	45		2	0	0	23	50	4	0	247		3
2	50		2	0	0	23		2	0	158		2
2	42	40	2	0	0	23		1	0	170	3	2
2	49	40	1	0	0	23		1	0	147	3	2
2	42	26	2	0	0	23		1	1	36	2	2
2	48		2	0	0	23		1	0	174		2
2	40		2	0	0	23		1	0	19		2
2	43	47	2	0	0	23	50	1	0	139	3	1
2	36	4	2	0	0	23	35	1	0	219	1	3
2	40	0	1	0	0	23		1	0	36	1	3
2	41	20	2	0	0	23		1	0	110	1	3
2	32		1	0	0	23		1	0	148
2	53	25	2	0	0	23	50	1	1	45	2	1
2	44		2	0	0	23	50	1	0	216		2
2	31	60	2	0	0	23		1	0	138	3	2
2	41		2	0	0	23		1	0	190		2
2	30	20	2	0	0	23		1	0	125	1	2
2	41		2	0	0	23	40	1	0	208		2
2	28	30	2	0	0	23	35	1	0	209	2
2	61		4	0	0	23		1	0	153		1
2	31	40	2	0	0	23		1	0	144	3	2
2	46	36	2	0	0	23		1	0	134	3	2
1	34	1	1	0	0	23		2	0	157	1
1	47	12	2	0	0	23		1	0	175	1	3
1	43	20	2	0	0	23		1	0	113	1	3
1	72	20	2	0	0	23		1	0	53	1
1	15	80	4	1	1	23		1	1	24	3
1	44		4	0	0	23	50	1	1	251		1
1	25		1	0	0	23	35	1	0	252
1	38		1	0	0	23	50	1	0	298
1	45	50	2	0	0	23	50	1	0	210	3	1
4	57	40	2	0	0	22		4	0	168	3
4	55	8	2	0	0	22		1	0	173	1	2
4	50	15	2	0	0	22		1	0	151	1	3
4	41		1	0	0	22	60	1	0	235
4	41	1	1	0	0	22		1	0	197	1	1
2	73	35	4	0	0	22	50	4	1	168	3	3
2	42	32	2	0	0	22	50	4	0	232	3	2
2	47	1	1	0	0	22	50	4	0	208	1	2
2	50		2	0	0	22		1	0	173		2
2	32	25	2	1	1	22		1	0	160	2	3
2	46		2	0	0	22		1	0	4		3
2	47	8	2	0	0	22	50	1	0	216	1
2	51		2	0	0	22	50	1	0	270		2
2	28	5	2	0	0	22		1	0	177	1	3
2	66	45	2	0	0	22		1	0	173	3	1
2	35	20	2	0	0	22		1	0	150	1	3
2	25	10	2	0	0	22	50	1	0	222	1	2
2	33	60	4	1	7	22	50	1	1	7	3	1
2	32	30	2	0	0	22		1	1	52	2	3
2	36	20	2	1	1	22	50	1	0	320	1	3
2	36		2	0	0	22	50	1	1	37
2	34		1	0	0	22		1	0	133
2	28	40	2	1	3	22		1	0	158	3	2
2	39		2	0	0	22	35	1	0	233		2
2	34	24	2	0	0	22		1	1	65	2	2
2	34	30	2	0	0	22	50	1	0	289	2	2
2	37		1	0	0	22		1	0	174
2	34	18	2	0	0	22		1	0	183	1	1
2	52	40	1	0	0	22	40	1	0	140	3
2	39		1	0	0	22		1	0	155		3
2	33		2	0	0	22	50	1	0	240		2
2	45	10	2	0	0	22	50	1	0	226	1	2
2	42		1	0	0	22		1	0	87		1
2	42		2	0	0	22		1	0	135		3
2	39		2	0	0	22	50	1	0	258		2
2	38	3	1	0	0	22		1	0	190	1	3
1	53	40	2	0	0	22		4	1	189	3	2
1	36		2	2	2	22		2	0	60		2
1	42	40	2	0	0	22		1	0	156	3	2
1	36	20	1	0	0	22		1	0	72	1	2
1	34	22	2	0	0	22		1	0	151	2
1	42	50	2	0	0	22	50	1	1	14	3	3
1	44	12	2	0	0	22		1	0	152	1	2
1	26	60	4	0	0	22	35	1	1	16	3	2
1	52	18	2	0	0	22		1	0	137	1	1
1	39			0	0	22		1	0	155
	42	33	2	0	0	21			0	165	3	2
	61		2	0	0	21	50	2	0	283
	53	40	2	1	7	21		1	0	134	3	1
	65	27	2	0	0	21		1	0	161	2	3
5	81	45	4	1	2	21	50	2	1	18	3	1
5	61		1	0	0	21	50	1	0	210		2
4	54	14	3	0	0	21		4	0	170	1	2
4	44	25	3	0	0	21		1	0	142	2	2
4	29	14	2	0	0	21		1	0	167	1	2
4	53	25	2	0	0	21		1	0	147	2	2
3	55		1	0	0	21		2	0	156		2
3	37		1	0	0	21	50	2	0	287
2	49	23	2	0	0	21	50		0	218	2	3
2	53	30	2	0	0	21	50	4	0	222	2	3
2	61	20	2	0	0	21	50	4	0	266	1
2	37		1	0	0	21		4	0	179		2
2	27	30	2	1	5	21	50	4	1	18	2	1
2	50	25	2	0	0	21		3	0	178	2	2
2	48	20	2	0	0	21	50	2	0	259	1	2
2	58		2	0	0	21	50	2	0	285		3
2	36	14	2	0	0	21		2	0	152	1	1
2	45	935	1	0	0	21		1	0	8	3	1
2	48	5	1	0	0	21		1	0	161	1	2
2	51	21	2	0	0	21		1	0	178	2
2	42	30	2	0	0	21		1	0	152	2	3
2	73	5	2	0	0	21		1	0	146	1	1
2	49	40	2	0	0	21		1	0	139	3	1
2	65		4	1	2	21		1	1	43		2
2	37		1	0	0	21		1	0	195
2	54		2	0	0	21		1	0	197		3
2	39	20	2	0	0	21		1	0	188	1	3
2	33	15	2	0	0	21	50	1	0	214	1	2
2	46	30	2	0	0	21		1	0	124	2	3
2	33	11	2	0	0	21		1	0	134	1	1
2	24	17	1	0	0	21		1	0	135	1	3
2	49		2	0	0	21	20	1	1	208		3
2	46	1	1	0	0	21		1	0	145	1
2	48		2	0	0	21		1	0	170		3
2	67	10	2	0	0	21	50	1	1	38	1	2
2	31	30	2	1	3	21		1	0	162	2	2
2	46	1	2	0	0	21		1	0	201	1	3
2	42		2	0	0	21	50	1	0	211		2
2	65	20	2	0	0	21		1	0	193	1
2	44	30	2	0	0	21	50	1	0	236	2	3
2	27	8	2	0	0	21	50	1	0	97	1	3
2	40		2	0	0	21		1	0	192		3
2	33		1	0	0	21		1	0	88		3
2	46	15	2	0	0	21	50	1	1	45	1	1
2	36	22	2	0	0	21	50	1	1	29	2	2
2	31	35	2	0	0	21	50	1	1	12	3	1
2	62	10	2	0	0	21	50	1	1	178	1	1
2	30	25	2	0	0	21		1	1	22	2	1
1	26	60	2	1	2	21		4	0	151	3	1
1	49	40	1	1	1	21	60	2	0	208	3	1
1	43		2	1	3	21	50	2	1	6		1
1	39		1	0	0	21		1	0	166		3
1	36	30	2	1	1	21		1	0	142	2	1
1	38	1	1	0	0	21		1	0	166	1	2
1	27		2	0	0	21	50	1	0	253		3
1	27	1	1	0	0	21		1	0	40	1	3
1	45	41	2	0	0	21		1	0	170	3	2
1	42		1	0	0	21		1	0	140
1	28	7	1	0	0	21		1	0	186	1	3
1	39	40	2	0	0	21		1	0	137	3
	54		1	0	0	20		4	1	130		2
	29	2	2	0	0	20		1	1	26	1	2
5	44	26	2	2	2	20		1	0	139	2	1
5	62		2	0	0	20		1	0	170		1
5	64	25	2	0	0	20	50	1	1	185	2	3
4	63		2	0	0	20		4	0	162		3
4	32	5	2	0	0	20		1	0	146	1	1
4	36	50	4	1	2	20	50	1	1	22	3	1
4	41	5	2	0	0	20	35	1	0	262	1	2
4	37	9	2	0	0	20		1	0	172	1	2
3	44	30	2	0	0	20	50	2	1	18	2	1
2	45		2	0	0	20		4	0	156		1
2	54		2	0	0	20		4	0	167		3
2	46	25	2	0	0	20		4	0	143	2	3
2	44		2	0	0	20	50	4	0	298		2
2	49	15	2	0	0	20		4	0	160	1	2
2	39		1	0	0	20		2	0	136		3
2	41		2	0	0	20		1	0	154		3
2	36	15	2	0	0	20		1	0	153	1	3
2	32	12	2	0	0	20		1	0	148	1	1
2	50	51	3	1	0	20		1	0	140	3	1
2	40	2	1	0	0	20		1	0	46	1
2	39		1	0	0	20		1	0	157		2
2	38		2	0	0	20		1	0	173		2
2	47	25	2	0	0	20		1	0	176	2	2
2	31		2	0	0	20	35	1	0	204		3
2	49	14	1	0	0	20		1	0	187	1	3
2	38		1	0	0	20	35	1	0	240		3
2	45	3	2	0	0	20	50	1	0	228	1	3
2	64	33	2	0	0	20		1	0	168	3
2	40	18	2	0	0	20		1	0	155	1	3
2	60	50	4	1	1	20		1	1	19	3	2
2	34	25	2	0	0	20		1	0	138	2	3
2	40		1	0	0	20		1	0	170
2	45		2	0	0	20		1	0	194		3
2	39	10	2	0	0	20		1	0	190	1	2
2	48		1	0	0	20		1	0	201
2	46	1	1	0	0	20		1	0	194	1
2	34	15	1	0	0	20	50	1	0	290	1
2	48		2	0	0	20	50	1	0	265		2
2	43			0	0	20	50	1	0	268		1
2	35			0	0	20		1	0	189
2	36		2	0	0	20	35	1	0	212		2
2	49	7	2	1	5	20		1	0	172	1	2
2	39	1	3	0	0	20		1	0	155	1	2
2	43	5	1	0	0	20		1	0	179	1	3
2	65	15	2	1	2	20	50	1	1	44	1	1
2	39		2	0	0	20	50	1	0	259		3
2	46		2	0	0	20	50	1	0	254		2
2	30		2	0	0	20	50	1	0	206		3
2	43		2	0	0	20		1	0	174		2
2	30	40	2	0	0	20	50	1	0	293	3	2
2	35		2	0	0	20	50	1	0	245		2
1	53	54	4	0	0	20		2	1	108	3	1
1	47	1	2	0	0	20		2	0	137	1
1	36	10	2	0	0	20		1	0	99	1
1	33		2	0	0	20		1	0	171		3
1	47	20	2	0	0	20		1	0	155	1	2
1	67	7	2	0	0	20		1	1	183	1	2
1	60	40	2	0	0	20	50	1	0	248	3	3
1	53	59	2	1	3	20		1	1	28	3	2
1	74		2	0	0	20	50	1	1	48
1	19		3	0	0	20	50	1	0	204		1
1	41	22	2	1	1	20		1	0	140	2	3
1	28		1	0	0	20	50	1	0	237		2
1	33	40	2	0	0	20	35	1	0	245	3	2
1	38	50	2	0	0	20	35	1	0	252	3	1
	40		2	0	0	19	50	1	0	319		3
5	68		1	0	0	19		4	0	136		1
4	45	12	1	0	0	19			0	101	1	3
4	33	30	2	0	0	19		3	0	169	2	3
4	43	18	2	1	3	19		2	1	38	1	1
4	51		2	0	0	19		1	0	152		2
4	35	3	1	0	0	19		1	0	148	1	3
4	53		2	0	0	19		1	0	169		2
4	42	22	2	0	0	19		1	1	135	2	3
4	41		2	0	0	19	50	1	0	205		2
3	68	35	2	0	0	19		1	0	165	3	1
3	30	6	1	0	0	19		1	0	148	1	3
3	26	15	2	0	0	19		1	0	141	1
2	37	10	2	0	0	19			0	196	1
2	46	60	4	2	16	19		4	0	41	3	1
2	42	8	2	0	0	19		4	0	161	1	2
2	66	2	1	0	0	19		4	0	136	1	1
2	57		3	0	0	19		4	0	162		2
2	37	15	2	0	0	19	20	4	0	306	1	3
2	59	11	2	0	0	19	50	4	0	288	1	2
2	38	20	1	0	0	19	50	4	0	134	1
2	43	2	1	0	0	19		1	0	163	1	3
2	49	15	4	1	2	19		1	0	170	1	2
2	35	1	1	0	0	19		1	0	154	1	3
2	34	3	2	0	0	19		1	0	157	1	3
2	39	45	2	0	0	19		1	0	146	3	1
2	31	30	2	1	1	19		1	1	60	2	1
2	52	3	1	0	0	19		1	0	152	1
2	52	10	2	0	0	19		1	0	140	1	3
2	53	3	1	0	0	19		1	0	142	1	3
2	37	10	2	0	0	19		1	0	133	1	3
2	52	15	2	0	0	19		1	0	132	1	3
2	46	23	2	0	0	19		1	1	83	2	3
2	35		1	0	0	19		1	0	132		3
2	48	15	2	0	0	19	50	1	0	254	1	2
2	25	60	3	1	3	19	50	1	0	194	3	1
2	45	15	2	0	0	19		1	0	168	1	2
2	29	10	2	0	0	19		1	0	137	1
2	50		2	0	0	19		1	0	200		2
2	47		2	0	0	19		1	0	151		3
2	40		3	0	0	19	50	1	1	34		3
2	74		3	0	0	19		1	1	132		2
2	58		1	0	0	19		1	0	150
2	37		2	0	0	19	50	1	0	303		3
2	37		2	1	5	19	80	1	1	39
2	32	6	2	0	0	19	50	1	0	224	1	2
2	60	4	1	0	0	19		1	0	186	1	3
2	39	5	1	0	0	19		1	0	163	1
2	31	7	2	0	0	19		1	0	139	1	1
2	27		2	1	9	19	50	1	1	17		2
2	51	4	2	0	0	19		1	0	172	1	3
2	31		2	0	0	19		1	0	164		2
2	54	1	1	0	0	19		1	0	137	1
2	80	55	3	0	0	19		1	1	104	3
2	55		2	0	0	19	50	1	0	313		2
2	44	30	2	0	0	19	50	1	0	258	2	3
2	26	20	2	0	0	19		1	0	147	1	2
2	28	8	1	0	0	19		1	0	148	1	3
2	26	25	2	0	0	19		1	0	158	2	2
1	37	21	2	0	0	19	50	4	0	282	2	2
1	43	20	2	1	4	19		2	0	151	1	3
1	48		2	0	0	19	50	2	0	220		1
1	37	25	3	1	7	19		1	1	39	2
1	42		2	0	0	19		1	0	197		3
1	38		1	0	0	19	50	1	0	204		2
1	49	28	2	0	0	19		1	0	201	2	3
1	41	27	2	0	0	19	50	1	0	108	2	2
1	46		2	0	0	19	50	1	0	123
1	36		2	0	0	19		1	0	152
1	54	15	2	0	0	19		1	0	135	1	2
1	32	15	2	0	0	19		1	0	172	1	2
1	51		4	0	0	19		1	0	163		2
1	31		1	0	0	19		1	0	178		3
1	23	18	2	0	0	19		1	0	134	1	1
5	66	65	2	1	1	18		1	0	165	3	1
4	47	2	1	0	0	18		4	0	144	1	2
4	35		2	0	0	18	50	1	1	262
4	44	15	2	0	0	18		1	0	146	1
4	48	40	2	1	1	18		1	0	154	3	1
2	33	35	2	0	0	18		4	1	33	3	1
2	42		1	0	0	18		4	0	164		3
2	47		2	0	0	18		4	0	153
2	47		2	1	2	18	80	2	1	19		2
2	37	5	1	0	0	18		1	0	152	1	1
2	51	7	1	0	0	18		1	0	174	1	2
2	40		2	0	0	18		1	0	162		3
2	31		1	0	0	18		1	0	38		1
2	32		2	0	0	18		1	0	152		2
2	34	22	2	0	0	18		1	0	156	2	3
2	38	9	1	0	0	18		1	0	147	1	3
2	33		2	0	0	18		1	0	153		2
2	30	25	2	0	0	18		1	0	173	2	3
2	39	25	2	0	0	18		1	0	133	2	2
2	43	2	2	0	0	18		1	0	108	1
2	28	45	2	0	0	18	50	1	0	306	3	2
2	56	15	2	0	0	18		1	0	146	1
2	58	16	2	0	0	18		1	0	138	1	2
2	47	25	2	0	0	18	50	1	1	258	2	2
2	30	16	2	2	0	18		1	0	199	1	2
2	51	23	2	0	0	18		1	0	171	2	2
2	37	15	2	0	0	18		1	0	188	1	2
2	41		1	0	0	18	50	1	0	223		3
2	40	42	2	0	0	18	35	1	1	9	3	1
2	50	37	2	1	1	18	50	1	1	55	3	1
2	53	1	1	0	0	18	50	1	0	238	1
2	48		2	0	0	18		1	0	74		3
2	48		1	0	0	18		1	0	157
2	30	11	2	1	2	18	50	1	1	109	1	1
1	48	8	2	0	0	18		4	0	175	1	2
1	34	14	2	1	1	18		2	1	33	1	1
1	40		2	0	0	18		1	0	167
1	56		2	1	1	18		1	0	169		3
1	57	23	2	0	0	18		1	1	60	2	2
1	43		1	0	0	18		1	1	78		2
1	35	11	2	0	0	18	35	1	0	205	1	2
1	24	30	2	0	0	18		1	0	65	2	2
1	33	25	2	0	0	18		1	0	135	2	3
1	38	15	2	0	0	18		1	0	156	1	3
1	41		1	0	0	18	50	1	0	313
1	27		2	0	0	18	50	1	0	320
	36	25	2	0	0	17		1	0	152	2	2
	54	40	2	0	0	17		1	1	62	3	2
5	61		1	0	0	17	50	1	1	153		2
5	88	25	3	1	1	17		1	1	40	2	2
4	36	25	2	1	1	17		1	0	159	2	1
4	54		1	0	0	17	50	1	0	243		3
4	34	9	2	0	0	17		1	0	148	1	3
4	42		2	0	0	17	50	1	0	244		2
4	35		2	0	0	17	50	1	0	276		3
4	51	17	1	0	0	17	50	1	0	268	1	3
3	29		2	0	0	17		1	0	174		3
3	34	9	1	0	0	17		1	0	172	1	2
2	60	7	1	0	0	17		4	0	179	1	3
2	40	20	2	0	0	17		4	0	144	1	3
2	49	12	2	0	0	17		4	0	183	1	2
2	45	30	2	0	0	17	35	4	1	14	2	1
2	65	13	2	0	0	17		4	0	140	1	3
2	49		2	0	0	17		4	0	183		2
2	51	22	1	0	0	17		4	1	25	2	3
2	40	20	2	0	0	17		4	0	160	1	3
2	45		1	0	0	17	50	4	0	163		3
2	42	1	2	0	0	17		4	0	201	1	3
2	51	30	3	1	1	17	50	4	1	13	2	2
2	30		1	0	0	17		2	0	191		1
2	46	60	4	0	0	17		1	0	156	3
2	43	1	1	0	0	17		1	0	164	1	3
2	29		2	0	0	17		1	0	189		2
2	41	5	1	0	0	17		1	0	93	1	2
2	47	35	2	0	0	17	50	1	0	235	3	3
2	40		1	0	0	17		1	0	178		1
2	43		2	0	0	17		1	0	141
2	53		2	0	0	17		1	0	156		1
2	51	5	2	0	0	17		1	0	169	1	3
2	41		1	0	0	17	50	1	1	85		3
2	31	10	2	0	0	17	35	1	0	159	1	3
2	30	15	2	0	0	17		1	0	158	1	2
2	32	23	2	0	0	17	50	1	0	293	2	2
2	42	50	2	1	1	17	50	1	1	12	3	1
2	49		2	0	0	17	50	1	0	306		2
2	41	20	2	0	0	17	50	1	0	260	1	2
2	38	15	2	0	0	17		1	0	139	1	2
2	62	20	2	0	0	17	50	1	0	162	1	1
2	39		2	0	0	17	50	1	0	238
2	79	24	2	0	0	17		1	1	131	2	3
2	37		1	0	0	17		1	0	178		3
2	23	45	2	0	0	17		1	0	157	3	2
2	49	10	2	0	0	17	50	1	0	265	1
2	53	10	2	0	0	17		1	1	84	1	3
2	34	1	1	0	0	17		1	0	137	1
2	37		1	0	0	17		1	0	190		2
2	40	35	2	0	0	17		1	0	134	3
2	39	23	2	0	0	17		1	0	135	2	2
1	40		2	0	0	17		4	0	122		2
1	31		1	0	0	17	50	2	0	234
1	32	2	1	0	0	17		1	0	150	1
1	43	28	1	0	0	17	50	1	0	275	2	3
1	38		2	0	0	17		1	0	4		3
1	37	9	2	0	0	17		1	0	167	1	3
1	72		1	0	0	17		1	1	72
1	35	6	1	0	0	17		1	0	162	1	2
1	39	13	2	2	14	17	50	1	0	209	1	1
1	43			0	0	17		1	0	157
1	50	30	2	0	0	17		1	0	135	2	2
	39		1	0	0	16		1	0	189
5	58	40	3	0	0	16		4	0	155	3	2
5	64	25	3	0	0	16		2	1	25	2	1
5	67	7	1	0	0	16	50	1	1	210	1
5	54		1	0	0	16		1	0	140
4	43		1	0	0	16	50	2	0	262
4	44		1	0	0	16		1	0	178
4	28	3	2	0	0	16		1	0	148	1
4	33	65	2	1	1	16		1	1	12	3	2
2	41	7	1	0	0	16		4	0	163	1	1
2	36		2	0	0	16	20	4	0	306		3
2	57		1	0	0	16	50	4	0	300		3
2	46		2	0	0	16	50	4	0	250		2
2	53		1	0	0	16	50	4	0	265		3
2	51	15	2	0	0	16	50	4	0	315	1	2
2	59	50	4	0	0	16	80	4	1	184	3	3
2	31	35	2	0	0	16	50	4	0	223	3	2
2	41	30	2	0	0	16		2	0	151	2	3
2	59		2	0	0	16		1	0	163		1
2	72	60	2	1	2	16		1	1	61	3	1
2	55		2	0	0	16		1	0	152		3
2	26	20	2	0	0	16		1	0	126	1	2
2	53		2	0	0	16		1	0	170		2
2	30	50	2	0	0	16		1	0	132	3	1
2	54	20	1	0	0	16		1	0	140	1	2
2	40		2	1	1	16		1	1	11		1
2	27		2	0	0	16		1	0	200
2	34	18	2	0	0	16	50	1	0	213	1	2
2	46	6	2	0	0	16	50	1	0	275	1	2
2	54	40	1	0	0	16		1	0	154	3	3
2	46	6	2	0	0	16		1	1	181	1	2
2	34		2	0	0	16	50	1	0	290		2
2	45		2	1	1	16	50	1	1	90
2	55	27	2	0	0	16		1	0	163	2	1
2	61	20	2	0	0	16	50	1	0	251	1	3
2	39		2	0	0	16		1	0	186		2
2	40	35	2	1	3	16	80	1	1	80	3	3
2	39		2	0	0	16		1	0	194		3
2	36		2	0	0	16		1	0	146
2	37		2	0	0	16	50	1	0	231		3
2	66		1	0	0	16	50	1	0	207
2	36	30	2	1	2	16		1	0	192	2	2
2	33	7	1	0	0	16		1	0	163	1	2
2	42	10	4	0	0	16		1	0	45	1	3
1	41	22	2	0	0	16		4	0	168	2	3
1	21	37	2	0	0	16		4	0	151	3
1	37		2	1	2	16		3	0	140		3
1	35	10	1	0	0	16		1	0	136	1	2
1	40	30	2	0	0	16	35	1	0	221	2	3
1	29	40	2	1	3	16	50	1	1	78	3	3
1	39		1	0	0	16	50	1	0	228
1	33		2	0	0	16	50	1	0	271		2
1	38	5	1	0	0	16		1	0	160	1	2
1	33		2	0	0	16	50	1	0	228		2
1	21		2	0	0	16	50	1	0	273
1	43	4	1	0	0	16		1	0	185	1
1	40		2	0	0	16		1	1	140		2
1	25	1	1	0	0	16	50	1	0	234	1	2
1	30		1	0	0	16		1	0	190		3
	46	12	2	0	0	15		1	0	177	1	3
5	66	15	2	0	0	15		1	1	15	1	1
5	69	26	2	0	0	15		1	1	199	2	2
4	50			0	0	15	50		0	252		3
4	56	13	3	0	0	15	50	1	0	269	1	3
4	58	30	2	0	0	15		1	0	177	2	3
4	68		2	0	0	15	50	1	1	25		2
4	35		1	0	0	15	50	1	0	314
4	44	17	2	0	0	15	50	1	0	217	1	2
4	58	50	2	0	0	15		1	0	137	3	2
4	59		1	0	0	15	50	1	1	62		2
4	59		1	0	0	15		1	0	158		2
2	29		2	0	0	15		4	0	140		3
2	44	7	2	0	0	15		4	0	132	1	3
2	67	35	2	1	1	15		4	0	191	3	1
2	36	11	2	0	0	15		4	0	135	1	2
2	45		2	0	0	15	50	4	0	257		2
2	34	3	1	0	0	15		4	0	139	1	2
2	46	7	1	0	0	15		1	0	160	1	3
2	32	40	3	1	3	15		1	1	101	3	3
2	49	35	2	0	0	15		1	0	160	3	2
2	26	15	2	0	0	15		1	0	149	1	3
2	39	45	2	0	0	15		1	0	150	3	1
2	39	6	1	0	0	15		1	0	150	1	3
2	49	30	2	1	2	15		1	1	83	2	3
2	26		2	0	0	15		1	0	163
2	47	23	2	1	1	15		1	1	15	2	1
2	31	30	2	0	0	15	50	1	0	214	2	2
2	29		1	0	0	15	50	1	0	211
2	59	15	2	2	9	15		1	1	37	1	1
2	40	10	2	0	0	15		1	0	151	1	3
2	47		2	0	0	15		1	0	174
2	37		2	0	0	15	50	1	0	308		2
2	38		1	0	0	15	50	1	0	259		3
2	47		2	0	0	15	50	1	1	127		1
2	35		2	0	0	15	50	1	0	204		3
2	41	55	4	0	0	15		1	0	82	3	2
2	43	1	1	0	0	15	50	1	0	276	1	3
2	75		1	0	0	15	50	1	1	92		3
2	34		1	0	0	15		1	0	151		2
2	38		1	0	0	15		1	0	156		2
2	70		3	2	4	15	80	1	1	6		1
2	46	65	2	0	0	15	50	1	0	243	3	3
2	43	15	4	0	0	15		1	0	193	1	3
2	41		2	0	0	15		1	0	145
2	38	5	1	0	0	15		1	0	135	1	3
2	55		2	0	0	15	50	1	0	303		1
2	36	15	2	0	0	15		1	0	198	1	3
2	34	30	2	0	0	15	50	1	0	225	2	2
1	39		2	0	0	15		4	0	162
1	36	40	4	0	0	15		2	0	177	3	2
1	40	6	2	0	0	15		2	0	156	1	3
1	37		1	0	0	15	50	2	0	250		3
1	47		2	0	0	15		1	0	142		3
1	40	7	1	0	0	15		1	0	139	1
1	35	1	1	0	0	15		1	0	137	1
1	32		1	0	0	15		1	0	142		3
1	38	13	2	0	0	15		1	0	187	1	3
1	35	25	2	0	0	15		1	0	181	2
1	78		1	0	0	15		1	1	93		3
1	30		1	0	0	15	50	1	0	234		2
1	45	25	4	0	0	15		1	0	184	2	3
1	48	12	2	0	0	15		1	0	170	1	2
1	48	25	2	0	0	15		1	0	192	2
1	37	30	2	1	1	15		1	1	9	2	1
1	30	5	1	0	0	15		1	0	153	1	3
1	33	1	1	0	0	15		1	0	144	1
1	44		2	0	0	15		1	0	147		2
	63	14	2	0	0	14		1	0	139	1	3
	33			0	0	14	50	1	1	298
	25	15	2	0	0	14	50	1	0	267	1	2
	46	30	2	0	0	14	50	1	0	320	2
5	74	15	3	0	0	14		1	0	147	1
5	80		2	0	0	14	50	1	1	172		2
4	63	16	2	0	0	14		4	0	158	1	1
4	41	21	2	0	0	14		1	0	154	2	3
4	42		2	0	0	14		1	0	147		3
4	44	20	2	0	0	14		1	0	135	1	3
4	37		1	0	0	14	50	1	0	218		2
4	32		1	0	0	14		1	0	192		2
4	54	3	1	0	0	14	50	1	1	136	1	3
4	59		2	0	0	14	50	1	1	36		1
2	56	25	3	0	0	14		4	1	20	2	2
2	30	13	2	0	0	14		4	0	155	1	1
2	50		4	0	0	14	50	4	0	240		1
2	33	10	2	0	0	14		3	0	166	1	2
2	64	7	1	0	0	14		2	0	176	1	2
2	58	1	1	0	0	14		2	1	120	1	3
2	40	40	2	1	3	14		1	0	166	3	2
2	34		1	0	0	14		1	0	144
2	29		2	0	0	14		1	0	88		1
2	36	30	2	0	0	14		1	0	143	2	3
2	46		2	0	0	14		1	0	135		2
2	38	20	1	0	0	14		1	0	163	1	2
2	56		1	0	0	14		1	0	148		3
2	28		1	0	0	14		1	0	132		3
2	34		2	0	0	14	50	1	0	221		3
2	84		3	0	0	14		1	1	1		1
2	51			0	0	14		1	0	9
2	46	20	2	0	0	14		1	0	113	1	3
2	53	16	2	0	0	14		1	0	169	1	3
2	34		2	0	0	14	50	1	0	288		3
2	39		1	0	0	14	50	1	0	238
2	46	11	2	0	0	14		1	0	194	1	3
2	35		2	0	0	14	50	1	0	287		2
2	45	20	2	0	0	14	50	1	0	257	1	3
2	34	4	1	0	0	14	50	1	0	248	1	3
2	33	6	1	0	0	14	35	1	0	160	1	3
2	33	43	2	0	0	14	35	1	0	226	3	3
2	72	29	4	2	7	14	80	1	1	14	2	1
2	38		2	0	0	14	50	1	0	316
2	22		1	0	0	14	50	1	0	311		3
2	31		2	0	0	14	35	1	0	281
2	48	35	2	0	0	14	50	1	0	255	3	2
2	33	5	1	0	0	14	35	1	0	236	1	2
2	31		1	0	0	14	50	1	0	205
2	38		2	0	0	14	20	1	0	314		3
1	32	20	2	0	0	14		2	1	50	1	1
1	24	25	2	0	0	14		2	0	136	2	3
1	36	20	2	0	0	14		1	0	141	1	3
1	35	4	1	0	0	14		1	0	144	1	2
1	57		4	1	5	14		1	1	43		1
1	38		2	0	0	14	50	1	0	224		3
1	32	7	2	0	0	14		1	0	152	1	3
1	46	60	2	0	0	14		1	1	58	3	3
1	43		1	0	0	14		1	0	172		3
1	35	20		0	0	14		1	0	155	1	3
1	38		2	0	0	14	50	1	0	173
1	66			0	0	14		1	1	131
1	35		2	0	0	14	50	1	0	217		3
1	31	4	1	0	0	14		1	0	164	1
1	50	7	1	0	0	14		1	0	200	1	3
1	48	45	2	0	0	14		1	0	174	3	2
	80	20	2	0	0	13		1	1	45	1	2
	48	35	2	0	0	13		1	0	151	3	3
	36	6	3	0	0	13		1	0	132	1	3
	43	15	2	0	0	13		1	0	178	1	2
5	71	17	2	0	0	13		4	0	175	1	2
5	64		2	0	0	13	50	2	1	184		1
5	70	25	2	0	0	13		1	0	147	2	1
5	46	50	4	1	2	13	80	1	1	11	3	2
5	43		1	0	0	13		1	0	173		2
4	54	25	2	0	0	13		1	0	170	2	1
4	34	50	2	1	5	13		1	0	159	3
4	48	7	1	0	0	13		1	0	180	1
4	76	30	4	1	2	13		1	1	30	2	1
4	49	9	2	0	0	13		1	0	147	1	3
4	40		2	0	0	13		1	0	191		2
4	43	2	1	0	0	13		1	0	139	1	3
3	23	40	2	0	0	13		4	0	141	3
2	45	5	1	0	0	13	50	4	0	209	1	2
2	43	21	1	0	0	13		4	0	142	2	3
2	61	15	1	0	0	13	50	4	0	224	1	2
2	65		2	0	0	13	50	4	0	231		2
2	37	30	1	0	0	13		4	0	197	2	2
2	42	17	2	0	0	13		2	0	139	1	3
2	37		2	0	0	13		2	0	154
2	65	14	2	0	0	13	50	2	1	61	1	1
2	42		1	0	0	13		1	0	161		3
2	47		1	0	0	13	50	1	0	216		3
2	43		1	0	0	13	50	1	0	241		3
2	50		2	0	0	13		1	0	162
2	38	25	2	0	0	13	50	1	0	181	2	3
2	44	13	1	0	0	13		1	0	137	1
2	48	30	2	0	0	13	50	1	1	10	2	1
2	33		2	0	0	13	50	1	0	269		2
2	29	10	2	0	0	13	50	1	0	166	1	2
2	36		2	0	0	13	35	1	0	266		3
2	34		2	0	0	13		1	0	159		2
2	34	11	2	0	0	13		1	0	142	1	2
2	59		2	0	0	13		1	0	141		3
2	45		2	0	0	13	35	1	0	295		3
2	25		1	0	0	13	50	1	0	222		3
2	58		1	0	0	13		1	0	173		3
2	54	30	2	0	0	13	50	1	0	282	2	1
2	50		2	0	0	13	50	1	0	260		3
2	37	15	2	0	0	13	35	1	0	199	1	2
2	42		1	0	0	13		1	0	192		2
1	59	72	2	0	0	13	50	2	0	261	3	1
1	39	8	2	0	0	13		1	0	147	1	2
1	29	23	2	0	0	13		1	0	1	2	2
1	26		2	0	0	13		1	0	134		1
1	40		2	0	0	13		1	0	140		3
1	39	30	2	0	0	13	50	1	0	291	2	2
1	28	3	1	0	0	13		1	0	169	1
	48		2	0	0	12		2	1	29		2
	50		2	0	0	12		1	0	134
	36	35	2	0	0	12		1	0	172	3	3
4	43		1	0	0	12		1	0	156		3
4	39	4	1	0	0	12		1	0	154	1
4	48		2	0	0	12		1	0	148
4	44		1	0	0	12		1	0	164
4	51	15	2	0	0	12	50	1	1	41	1
4	43	4	1	0	0	12		1	0	157	1	3
4	45	1	1	0	0	12	50	1	0	256	1	3
4	38		1	0	0	12		1	0	200
4	39	10	2	0	0	12	50	1	0	209	1	2
4	42		2	0	0	12	50	1	0	237		1
3	36	5	1	0	0	12		1	0	148	1	3
3	30	12	2	0	0	12		1	1	85	1	1
2	52	35	2	0	0	12		4	0	166	3	3
2	59	40	2	0	0	12	50	4	1	75	3	1
2	42	30	1	0	0	12		4	0	7	2	2
2	35		2	0	0	12		3	0	184
2	37	16	2	0	0	12		2	0	170	1	2
2	54	40	2	1	3	12		2	1	17	3	1
2	57	9	2	0	0	12		1	0	166	1	2
2	31	13	2	0	0	12		1	1	39	1	1
2	48	20	2	0	0	12		1	0	175	1	3
2	56	17		0	0	12		1	0	153	1	1
2	42	3	1	0	0	12		1	0	161	1	3
2	45		1	0	0	12		1	0	151		2
2	33		1	0	0	12		1	0	154		2
2	34	17	2	0	0	12		1	0	134	1	3
2	36	45	2	1	1	12		1	0	120	3	1
2	39	25	2	0	0	12		1	0	170	2	2
2	49		1	0	0	12		1	0	169		2
2	41		1	0	0	12		1	0	156		2
2	51		2	0	0	12		1	0	147		2
2	41	2	1	0	0	12		1	0	191	1
2	56	25	2	0	0	12		1	0	142	2	3
2	36		2	0	0	12		1	0	58		3
2	31	2	1	0	0	12		1	0	174	1
2	35	20	2	0	0	12		1	0	138	1	3
2	31	2	2	0	0	12		1	0	56	1	2
2	40	1	1	0	0	12		1	0	132	1
2	31	70	4	0	0	12		1	0	159	3	2
2	40	15	2	0	0	12	50	1	0	319	1	3
2	44		2	0	0	12	50	1	0	273		2
2	37	5	1	0	0	12	50	1	0	238	1	3
2	24		2	0	0	12	50	1	0	284		2
2	45	70	4	2	9	12		1	1	83	3	2
2	31		3	0	0	12		1	0	181
2	52		2	0	0	12		1	0	179
2	42	5	1	0	0	12		1	0	132	1	1
2	41	40	2	0	0	12	50	1	1	20	3	1
2	30		1	0	0	12	50	1	0	240
2	34		1	0	0	12		1	0	182		1
2	34		1	0	0	12		1	0	178		3
1	37	18	2	0	0	12		2	0	139	1	2
1	81	3	1	0	0	12		2	0	142	1	1
1	37	3	1	0	0	12		1	0	138	1	3
1	34	10	2	0	0	12		1	0	193	1	2
1	33		2	0	0	12	50	1	0	264		2
1	40	30	3	0	0	12	50	1	0	151	2
1	31	30	2	0	0	12	50	1	0	25	2	2
1	36	20	2	0	0	12	50	1	0	255	1	3
1	73	18	2	0	0	12	50	1	1	177	1	2
1	48	30	2	1	1	12		1	0	141	2	2
	62		1	0	0	11		2	1	134		2
	82		1	0	0	11		1	1	130
5	55		2	0	0	11	50	3	1	208		3
4	43	7	2	0	0	11		4	0	137	1	3
4	34	32	2	1	1	11		1	1	16	3	1
4	54	30	1	1	2	11		1	0	157	2	2
4	44	1	1	0	0	11	50	1	0	316	1	2
4	50	20	1	0	0	11		1	0	182	1	2
2	33	8	1	0	0	11		4	0	138	1	2
2	41	25	2	0	0	11	50	4	1	64	2	3
2	39		2	0	0	11		4	0	162		3
2	45	3	1	0	0	11		4	0	152	1	2
2	40	10	2	0	0	11		2	0	116	1
2	47	20	2	0	0	11		1	0	178	1	3
2	33	18	2	0	0	11		1	1	18	1	2
2	40	20		0	0	11		1	0	149	1	2
2	41	10	1	0	0	11		1	0	162	1
2	47	48	2	0	0	11		1	0	146	3	2
2	36	11	2	0	0	11		1	0	104	1	2
2	43	40	3	1	1	11		1	0	102	3	3
2	49		1	0	0	11		1	0	189
2	46	25	2	0	0	11		1	0	172	2	1
2	33		2	0	0	11		1	0	176
2	47		2	0	0	11	50	1	1	71		1
2	47		2	0	0	11		1	0	148		3
2	32		1	0	0	11	50	1	0	227		2
2	39		1	1	1	11	50	1	1	74		2
2	63	13	2	0	0	11		1	0	170	1	1
2	41		2	0	0	11		1	0	201		1
2	36			0	0	11		1	0	182
2	35	1	1	0	0	11	50	1	0	222	1	3
2	39		1	0	0	11	50	1	0	319
2	27	19	1	0	0	11	35	1	0	266	1	2
2	53		1	0	0	11		1	0	152
2	35		1	0	0	11	50	1	0	208		2
2	35		2	0	0	11		1	0	134		3
1	35	20	2	0	0	11	35	2	0	258	1	3
1	37	20	2	0	0	11	50	2	1	53	1
1	23	18	1	0	0	11	50	2	0	226	1	1
1	33	16	2	1	2	11		1	1	45	1	3
1	36	10	2	0	0	11		1	0	83	1	2
1	36	3	1	0	0	11		1	0	142	1	2
1	40		1	0	0	11	35	1	0	226		3
1	39	35	2	0	0	11		1	0	182	3	3
1	33	7	1	0	0	11		1	0	149	1	3
1	37		2	0	0	11		1	0	97		2
	58	19	2	0	0	10		1	0	180	1	2
	66	15	2	0	0	10	50	1	0	240	1	2
5	64		2	0	0	10		1	0	178
5	58			0	0	10		1	0	136		3
4	35	42	4	1	3	10	50	4	1	21	3	2
4	39	30	2	1	6	10		1	0	52	2	2
4	35		1	0	0	10		1	0	152		1
4	50		1	0	0	10	50	1	1	100		3
2	47	40	2		0	10		4	0	158	3	3
2	28		2	0	0	10		4	0	163		3
2	45	24	2	0	0	10		4	1	1	2	2
2	33	22	2	0	0	10		2	0	153	2	3
2	39			0	0	10		1	0	172		2
2	43		1	0	0	10		1	0	159		2
2	47	26	2	0	0	10		1	1	9	2	1
2	46		1	0	0	10		1	0	176
2	68		1	0	0	10		1	1	98
2	55	15	1	0	0	10		1	0	150	1	3
2	36	5	1	0	0	10		1	0	148	1	3
2	31	40	2	0	0	10		1	0	0	3	2
2	31	14	2	0	0	10		1	0	142	1	1
2	34	50	2	0	0	10		1	0	164	3	2
2	44		1	0	0	10		1	0	114
2	58	30	2	1	1	10		1	1	32	2	2
2	31	45	3	1	6	10		1	1	7	3	1
2	38	33	2	1	1	10		1	1	40	3	2
2	46	20	2	0	0	10	50	1	0	207	1	3
2	36	20	2	0	0	10		1	0	187	1	2
2	33	27	2	0	0	10	50	1	0	247	2	2
2	42	15	2	0	0	10	50	1	0	245	1	2
2	35		1	0	0	10	35	1	0	245		2
2	27		2	0	0	10	50	1	0	229
2	29		1	0	0	10	50	1	0	207		2
2	35	32	2	0	0	10	50	1	0	264	3	1
2	34	40	2	0	0	10	35	1	0	207	3	2
2	38	35	2	1	1	10		1	0	179	3	3
2	37	32	2	0	0	10		1	0	148	3	1
2	40		1	0	0	10	50	1	0	211		3
2	41	8	2	0	0	10		1	0	2	1	2
2	45	1	1	0	0	10	50	1	0	259	1
2	34	3	1	0	0	10		1	0	157	1	2
2	69	55	2	0	0	10		1	1	140	3	1
1	61	40	2	0	0	10		4	1	39	3	1
1	46		2	1	1	10		2	0	21		2
1	30	35	2	1	1	10		2	0	172	3	1
1	35		2	0	0	10		1	0	148		3
1	36			0	0	10		1	0	172		1
1	49	60	2	0	0	10		1	0	167	3	2
1	54	10	2	0	0	10	50	1	0	250	1	2
1	32		1	0	0	10		1	0	165		1
1	40	3	1	0	0	10		1	0	134	1	3
1	45	15	2	0	0	10		1	0	180	1	3
1	9	25	1	0	0	10	35	1	0	289	2
	47	30	2	0	0	9		1	0	133	2	2
5	65		2	0	0	9	50	4	1	16		1
5	65	24	2	0	0	9		4	0	165	2	2
5	63	30	2	0	0	9		1	1	86	2	1
5	54		2	0	0	9		1	1	121		1
4	25	20	2	0	0	9		1	0	132	1
4	40		1	0	0	9	50	1	0	209		2
4	29	2	2	0	0	9		1	0	184	1	3
2	32		1	0	0	9			0	147		2
2	45	10	2	0	0	9	50	4	0	249	1	2
2	34	34	2	0	0	9		4	1	14	3	1
2	49		1	0	0	9	50	4	0	231
2	42		2	0	0	9		4	0	200		1
2	40		2	0	0	9	50	4	0	208		1
2	57	16	2	0	0	9		1	0	161	1
2	44		2	0	0	9		1	0	150		3
2	37	25	2	0	0	9		1	0	174	2	1
2	42	8	2	0	0	9		1	0	149	1	1
2	52	24	2	0	0	9		1	0	144	2	2
2	55	15	2	0	0	9		1	0	149	1	3
2	42	12	2	0	0	9		1	0	140	1	2
2	48		1	0	0	9		1	0	167
2	31	4	1	0	0	9		1	0	138	1	2
2	53	30	1	0	0	9		1	0	132	2	2
2	41		1	0	0	9		1	0	195		2
2	42		1	0	0	9	50	1	0	266		2
2	41	40	2	0	0	9		1	0	148	3	2
2	43	5	1	0	0	9		1	0	107	1
2	47	50	2	0	0	9		1	0	132	3	1
2	28		1	0	0	9	50	1	0	253
2	40		2	0	0	9	50	1	0	216		3
2	51	1	1	0	0	9	50	1	0	250	1
2	49		1	0	0	9	50	1	0	214
2	58		1	0	0	9		1	0	160		3
2	32	20	2	0	0	9	35	1	0	227	1	3
2	80		2	0	0	9	50	1	1	34		3
2	22		1	0	0	9	50	1	0	289		2
2	39	4	1	0	0	9	50	1	0	236	1	3
2	29		1	0	0	9	50	1	0	238
2	30		1	0	0	9	50	1	0	211		2
2	35	20	2	0	0	9	70	1	0	207	1	2
2	57		2	0	0	9		1	0	173		3
1	34	35	2	1	2	9		1	0	164	3	2
1	45	9	2	0	0	9		1	0	138	1	3
1	60		4	0	0	9		1	0	162		3
1	46	5	1	0	0	9		1	0	160	1	3
	39	20	2	0	0	8		1	0	137	1	3
5	45		2	0	0	8			0	152		2
4	57		3	2	7	8		4	1	27		3
4	43	30	2	0	0	8		1	0	151	2	3
4	65		2	0	0	8	50	1	0	220
4	52	30	2	1	5	8		1	0	195	2	2
4	49		2	0	0	8	50	1	0	206		2
4	34	30	4	1	1	8	80	1	1	18	2	1
4	49	30	2	0	0	8	50	1	0	211	2	2
3	42	23	2	0	0	8		1	0	175	2	1
2	76	40	3	1	3	8		4	1	2	3	1
2	42		1	0	0	8	35	4	0	220		3
2	39		2	0	0	8		4	0	153		3
2	45		2	0	0	8		2	0	134		3
2	55	40	2	0	0	8		1	1	22	3	1
2	44		2	0	0	8		1	0	156
2	57	5	1	0	0	8		1	0	158	1
2	43		2	0	0	8		1	0	127		2
2	78	70	4	0	0	8		1	1	82	3	2
2	37		2	0	0	8		1	0	170		3
2	34	7		0	0	8		1	0	133	1	3
2	50		2	0	0	8		1	0	198		2
2	42		1	0	0	8		1	0	192		3
2	33	20	2	0	0	8		1	0	203	1	2
2	42	4	1	0	0	8	50	1	0	227	1	3
2	47		2	0	0	8	50	1	0	228		3
2	41	30	2	0	0	8	50	1	0	7	2	3
2	39		2	0	0	8	50	1	0	265
2	35		2	0	0	8		1	0	150		3
2	49	15	1	0	0	8		1	0	104	1	1
2	47		2	0	0	8	50	1	0	212		2
2	34		1	0	0	8		1	0	132
2	34		1	0	0	8		1	0	201		1
2	32	25	2	0	0	8	35	1	0	260	2	1
2	37		2	1	1	8		1	0	168		2
2	28		1	0	0	8		1	0	164
1	27	35	2	0	0	8		2	0	147	3	1
1	28	7	1	0	0	8		1	0	178	1	3
1	29		2	0	0	8		1	0	46
1	36	15	2	0	0	8	50	1	1	5	1	3
1	42		2	0	0	8		1	0	134
1	33		4	0	0	8	50	1	0	220		2
1	29		1	0	0	8	50	1	0	266		1
	37	1	1	0	0	7		1	0	177	1
	80		2	0	0	7		1	0	173		3
	51	20	2	0	0	7		1	0	148	1	3
5	66	18	2	0	0	7		1	0	165	1	2
5	49	15	2	0	0	7	50	1	0	310	1
5	73	25	2	1	1	7		1	1	84	2	1
4	64	25	2	0	0	7		1	0	164	2	2
4	66	43	4	0	0	7		1	1	23	3	1
2	46	50	1	0	0	7		4	0	130	3	1
2	45		3	1	1	7		4	0	153		2
2	59	30	2	0	0	7		4	0	174	2	3
2	52		2	0	0	7	50	4	0	215		3
2	64	12	2	0	0	7		4	0	150	1	3
2	43	20	2	0	0	7		4	0	145	1	2
2	59	110	2	0	0	7		2	1	14	3	1
2	47		3	0	0	7		2	0	202		2
2	63		1	0	0	7		1	0	163		3
2	33		2	0	0	7		1	0	101		3
2	53	45	2	0	0	7		1	0	177	3	1
2	39	20	1	0	0	7		1	0	160	1	3
2	53	40	2	2	3	7		1	1	53	3	2
2	44	20	2	0	0	7		1	0	134	1	3
2	34	1	1	0	0	7		1	0	133	1
2	42		2	0	0	7		1	0	172		2
2	35		2	0	0	7		1	0	166		2
2	27	3	2	0	0	7		1	0	184	1
2	50	4	2	0	0	7	50	1	0	274	1
2	43	50	4	2	2	7		1	1	8	3
2	35	6	1	0	0	7		1	0	133	1	3
2	76		2	0	0	7		1	1	76		2
2	37		2	0	0	7	50	1	0	304
2	47		1	0	0	7		1	0	166		3
2	42	35	2	1	2	7		1	1	58	3	2
2	33		2	0	0	7		1	0	166		3
2	60	15	2	0	0	7	50	1	1	112	1	2
2	27		2	0	0	7	35	1	0	288		1
2	33	30	2	0	0	7		1	0	164	2	3
2	55	11	2	0	0	7		1	0	136	1	2
1	26		1	0	0	7		1	0	176
1	24	7	1	1	1	7		1	0	163	1	3
1	26	20	1	0	0	7		1	0	159	1	1
1	33	70	4	0	0	7		1	0	134	3
1	33	1	1	0	0	7	35	1	0	206	1
	55		2	0	0	6		1	0	176		3
5	82		2	0	0	6		2	1	60		2
5	60	20	2	0	0	6		1	0	141	1	3
4	51	50	2	0	0	6		1	0	166	3	2
4	71			0	0	6		1	1	43		3
4	44	22	2	0	0	6		1	0	135	2	2
4	44		2	0	0	6	50	1	1	120		2
4	32	55	3	0	0	6		1	1	22	3	2
2	37	33	3	2	5	6		4	1	6	3	1
2	40	25	2	0	0	6	50	4	0	234	2	2
2	39	20	2	0	0	6		4	0	161	1	1
2	46		3	0	0	6		1	0	164		2
2	42		1	0	0	6		1	0	179		3
2	42		1	0	0	6		1	0	124		3
2	55		2	0	0	6		1	0	161		3
2	35	4	1	0	0	6		1	0	174	1	1
2	69	25	2	0	0	6		1	0	154	2	1
2	48	15	2	0	0	6		1	0	182	1
2	49	16	2	0	0	6	50	1	0	246	1	3
2	30	5	1	0	0	6		1	0	171	1	2
2	29	9	2	0	0	6		1	0	173	1
2	66		1	0	0	6	50	1	1	155		3
2	66		2	0	0	6	50	1	0	206
2	44	1	2	0	0	6	50	1	0	221	1	3
2	62	22	2	1	2	6		1	1	22	2	1
2	33		2	0	0	6		1	0	199
2	40	20	2	0	0	6	50	1	0	321	1	2
2	36	17	2	0	0	6	50	1	0	274	1	1
2	26		1	0	0	6	20	1	0	221
1	41	18	2	0	0	6		4	0	150	1
1	37		1	0	0	6		4	0	193		2
1	48	30	2	0	0	6		1	0	158	2	3
1	41	1	1	0	0	6		1	0	154	1
1	27	1	1	0	0	6		1	0	171	1	2
1	43		2	0	0	6	50	1	0	227		2
1	25	20	2	0	0	6		1	0	149	1	3
1	39	26	3	0	0	6	50	1	0	242	2	1
4	36		2	1	2	5		1	0	157		1
2	50		1	0	0	5			0	157		3
2	44		3	1	4	5		4	1	38		3
2	58	15	2	0	0	5		4	0	153	1	1
2	35	30	2	0	0	5	50	4	1	89	2	1
2	77		4	0	0	5		2	0	157
2	40		1	0	0	5		1	0	139
2	61		1	0	0	5		1	0	142		3
2	28		1	0	0	5		1	0	177
2	27		2	0	0	5		1	0	168		3
2	32		3	0	0	5		1	0	201		3
2	63	14	2	0	0	5	50	1	1	212	1	1
2	34	10	2	0	0	5		1	0	5	1	3
2	51	10	2	0	0	5		1	1	80	1	2
2	56	4	1	0	0	5		1	0	175	1
1	76	40	4	0	0	5		4	0	89	3	1
1	46		3	0	0	5		1	1	3		1
1	39		1	0	0	5		1	0	137
1	38	4	1	0	0	5		1	0	161	1
1	39		2	0	0	5		1	0	132		2
	73		2		0	4		2	1	19		2
5	47	60	2	1	1	4		4	0	16	3	1
4	25	40	2	0	0	4		1	0	200	3	1
4	61		2	0	0	4	50	1	1	152
2	56		2	0	0	4		4	1	44		1
2	40	45	2	0	0	4		4	1	53	3	1
2	37	71	2	1	2	4		1	1	34	3	1
2	53	7	1	0	0	4		1	0	140	1	2
2	39		2	0	0	4		1	0	137		3
2	40		2	0	0	4		1	0	160
2	75	25	3	1	1	4		1	1	14	2	2
2	41	8	2	0	0	4		1	0	197	1	2
2	41	5	1	0	0	4		1	0	149	1	3
2	50		2	0	0	4		1	0	148		1
2	28	1	1	0	0	4	50	1	0	321	1
2	36	7	1	0	0	4		1	0	136	1
2	45	43	2	0	0	4		1	1	87	3	2
2	40	32	2	0	0	4	50	1	0	262	3	3
1	20		2	0	0	4	50	2	0	252		1
1	45		2	0	0	4		2	0	182		1
1	33	2	1	0	0	4	35	1	0	206	1
1	51	60	4	1	1	4		1	1	81	3
1	33	50	2	1	2	4		1	1	16	3	2
1	34		2	0	0	4	50	1	0	322
1	39		2	0	0	4	50	1	0	258
1	34		1	0	0	4	60	1	0	262
5	76	13	2	0	0	3		3	0	138	1
5	74	30		0	0	3	50	1	1	196	2	2
5	65	70	2	0	0	3	40	1	1	14	3	2
4	55		3	0	0	3		1	0	180		2
3	30	9	1	0	0	3		1	0	138	1	3
3	50	30	2	0	0	3		1	0	149	2	3
2	69		3	0	0	3	40	2	0	250		1
2	42		4	1	2	3		1	0	120		3
2	38	9	2	0	0	3		1	0	133	1	1
2	52		1	0	0	3		1	0	170		2
2	67	35	1	1	1	3		1	1	123	3	2
2	59	9	2	0	0	3		1	0	180	1	3
2	39		1	0	0	3	30	1	0	240		2
2	56	10	2	0	0	3	40	1	1	168	1	1
2	69		4	1	2	3		1	1	28
2	62			0	0	3		1	0	191		3
2	35	45	2	1	2	3		1	0	182	3	2
2	54	20	2	0	0	3		1	0	184	1	2
2	32		2		0	3		1	0	197
1	19	85	3	1	2	3		1	0	163	3	1
1	28		4	2	1	3		1	1	10		1
1	51	18	2	0	0	3		1	0	133	1	1
1	29		1	0	0	3		1	0	188
1	36	60	4	1	2	3	80	1	1	17	3
	43	30	2	1	1	2		1	0	101	2	1
5	65	10	2	0	0	2	40	1	0	212	1	1
4	67	45	4	0	0	2	40	4	1	245	3	2
4	60		3	0	0	2		1	0	137		3
4	58	80	3	0	0	2		1	0	179	3	1
2	42	30	2	0	0	2	40	4	0	217	2	1
2	49		2	0	0	2		4	0	149		3
2	36	7	1	0	0	2		2	0	171	1	2
2	38	5	1	0	0	2		1	0	155	1
2	30		2	0	0	2		1	0	175
2	30		1	0	0	2		1	0	165		2
2	33	30	2	0	0	2	30	1	0	204	2	3
2	47		4	0	0	2	40	1	1	25		1
2	56	15	2	1	1	2		1	0	153	1	2
2	27		2	0	0	2	30	1	1	17		3
2	33	25	2	0	0	2	50	1	1	12	2	1
2	37	40	4	0	0	2	40	1	0	217	3	3
2	48	70	4	0	0	2	50	1	0	311	3	3
2	41		3	0	0	2		1	0	158		3
2	44		2	0	0	2		1	0	158		2
1	43	40	2	0	0	2		4	1	23	3	1
1	59	15	1	0	0	2		2	0	141	1	1
1	41		2		1	2		1	1	13
1	50		1	1	1	2		1	0	26		1
1	58	10	4	0	0	2		1	0	148	1	2
	75		2	0	0	1	40	2	1	56
5	65		4	0	0	1		2	0	195		2
5	70	4	1	0	0	1		1	0	170	1	2
4	63		2	0	0	1	20	3	1	28		3
4	80		4	0	0	1		1	1	65		1
4	66		2	2	1	1		1	1	21		2
4	40	60	3	0	0	1		1	1	85	3	2
2	25		2	0	0	1		1	0	154		1
2	57		2	0	0	1	50	1	0	211		1
2	28	25	2	0	0	1	50	1	0	266	2	3
2	43	100	2	0	0	1		1	1	29	3	1
2	67		3	0	0	1		1	1	186		3
1	39		4	0	0	1		2	1	13		1
1	53		1	0	0	1		1	0	192		3
1	30	1	1	0	0	1	50	1	0	266	1	3
	40		1	0		0			0	136
	32	3	1	0		0			0	0	1
	36		2	0		0			0	143		2
	71	25	2	0		0			1	34	2	3
	40		1	0		0		4	0	149		2
	56		1			0	20	4	0	205		2
	45		1	0		0		2	0	142
	33		1	0		0		1	0	154		3
	47	990		0		0		1	1	17	3
	53		1	0		0		1	0	166
	50	60	2			0		1	0	160	3	3
	31		4			0		1	0	162
	57	5	1			0		1	0	133	1
	35	4	1	0		0		1	1	101	1	2
	60		1	0		0		1	0	172		3
	30	10	1	0		0		1	0	171	1	3
	56		1	0		0		1	0	137
	75		3	0		0		1	1	135
	42	2	2	0		0		1	0	137	1	2
	59		2	0		0		1	0	203
	30		1	0		0		1	0	177		2
	29		1	0		0	30	1	0	282
	39	15	1	0		0	40	1	0	265	1	3
	54		1			0	40	1	0	206		2
	37	10	2	0		0	30	1	0	205	1	3
	43		1	0		0		1	0	165		1
	27		1	0		0		1	0	149		2
	30		1	0		0	20	1	0	255
	74	4	2	0		0		1	0	194	1
	28	1	1	0		0		1	0	160	1
5	28		4	0		0	20		0	108		1
5	72		2	0		0	50	4	1	118		3
5	78		2			0	20	4	1	68		2
5	38		1	0		0	30	4	0	272		3
5	41		3	0		0	40	4	1	78		2
5	52	10	2	0		0		4	1	56	1	3
5	64		2	0		0	50	4	0	281		2
5	52	7	2			0		4	1	41	1	1
5	43	60	4	0		0		4	0	181	3	3
5	66	150	4			0		2	0	156	3	1
5	58		2	0		0	40	2	1	200		2
5	75		2	0		0	20	2	1	71		2
5	60	4	1	0		0		2	1	77	1	2
5	80	70	4	0		0		2	1	9	3	1
5	90		2	0		0		2	1	84		1
5	76	40	3	2		0		2	1	2	3	1
5	87		3	0		0		1	1	85
5	40		1	0		0		1	0	175
5	70	47	2	0		0		1	1	109	3	1
5	68	35	2	0		0		1	1	55	3	2
5	57		4	0		0		1	1	25		3
5	83	60	1	0		0		1	1	26	3	3
5	70		1	0		0		1	1	38		1
5	69		2	0		0	50	1	1	128		1
5	59		4	0		0	50	1	0	132		1
5	83		1	0		0	40	1	1	46
5	54		2	0		0		1	1	35		2
5	85	10	2	0		0	40	1	1	80	1	1
5	66		1			0	40	1	1	0		3
5	73		2	0		0	20	1	1	77
5	69		2	0		0	40	1	1	65		3
5	87	30	4	0		0		1	1	6	2	1
5	79	25	4	0		0	40	1	1	30	2
5	78		1	0		0	20	1	1	97
5	76		3			0	50	1	1	48		1
5	78		4	0		0		1	1	71		2
5	81		4	0		0		1	1	11		2
5	77		4	0		0		1	1	17		2
5	50		4	0		0	60	1	1	116		3
5	65		1	0		0	40	1	1	123
5	77		2	0		0	40	1	1	90		1
5	64		1	0		0		1	1	52		3
5	76	7	2	0		0	30	1	1	175	1	3
5	62		1	0		0	40	1	1	148		1
5	81	50	3	0		0	60	1	1	5	3
5	89	14	2	0		0		1	1	50	1	3
5	79		2	0		0		1	1	126
5	89	15	1			0		1	1	14	1
5	63		2			0	20	1	0	277		2
5	82	30	2	0		0	30	1	1	216	2
5	79		2	0		0	20	1	1	182		3
5	48		1			0	30	1	0	231		2
5	74		3	2		0		1	1	9		1
5	70		2	0		0		1	1	37		2
5	67		1			0		1	0	137
4	45		1	0		0		4	0	145		3
4	43		1	0		0	40	4	0	322		3
4	37		1	0		0	50	4	0	259		3
4	58		2	0		0	40	4	1	36		1
4	41		2	0		0		4	0	162		1
4	41		2	0		0	30	4	0	271
4	57		2	0		0		2	0	177		2
4	80	17	2	0		0		2	1	56	1	1
4	51	18	2	0		0		2	0	168	1	3
4	41		1	0		0		2	0	134
4	37	5	1	0		0		2	0	183	1	3
4	45		4	0		0		2	0	98		2
4	41			0		0		1	0	139		3
4	51		1	0		0		1	0	163		2
4	54	103	1	0		0		1	0	179	3	3
4	37	6	1	0		0		1	0	144	1	3
4	90	25	2	0		0		1	0	144	2	2
4	41		1	0		0		1	0	157		2
4	42	16	2	0		0		1	0	154	1	2
4	41		1	0		0		1	0	132		3
4	53	3	1	0		0		1	0	136	1
4	70		1	0		0		1	1	14		3
4	37		1	0		0		1	0	162		2
4	46	9	2	0		0		1	0	145	1	2
4	50		2	0		0		1	0	184		1
4	31	1	1	0		0	30	1	0	207	1	3
4	42	1	1	0		0		1	0	196	1
4	44		2	0		0	30	1	0	212		2
4	45		1	0		0	50	1	0	99
4	38	30	2	0		0	50	1	0	218	2	3
4	57	35	2	0		0		1	1	42	3	3
4	52		2	0		0	50	1	0	229		3
4	38		2	0		0	20	1	0	262		2
4	54		2	0		0		1	0	132		2
4	45		1	0		0		1	0	171
4	41		1	0		0		1	0	133		3
4	70	20	2	0		0		1	0	134	1	2
4	63		1	0		0	30	1	1	16		2
4	31		1	0		0	20	1	0	273
4	46		1	0		0	40	1	1	73		2
4	79					0	40	1	1	32		1
4	46		1	0		0		1	0	170
4	37		1	0		0	30	1	0	210
4	42	19	1	0		0		1	0	155	1	3
4	46		2			0	40	1	1	24		3
4	74		4	0		0	20	1	1	148		3
4	50	3	1	0		0	40	1	0	218	1
4	51		1	0		0	40	1	0	224
4	49	22	2	0		0	20	1	1	98	2	3
4	46	2	1	0		0		1	0	155	1
4	29		1	0		0		1	0	185		2
4	49	7	1	0		0		1	0	189	1	3
4	43	1	1	0		0		1	0	140	1
4	57		2	0		0	40	1	0	224		1
4	62		2	0		0	20	1	1	105		3
4	45	15	3	0		0	40	1	1	25	1	1
4	52		2	0		0	50	1	0	290		3
4	42	20	2	0		0	30	1	0	280	1	3
4	38		2	0		0	40	1	1	254		1
4	45	1	1	0		0	40	1	0	224	1	2
4	46	1	1	0		0		1	0	142	1
4	45		2	0		0	40	1	1	11		2
4	56		3			0		1	1	40		1
4	62	10	1	0		0	40	1	1	142	1	2
4	41		1	0		0	30	1	0	263
4	63	7	1	0		0	40	1	0	200	1
4	64		2	0		0		1	1	15		2
4	53	24	2			0		1	0	176	2	2
4	62	100	4			0	50	1	1	159	3	2
4	50	10	2	0		0	40	1	0	252	1	3
4	46	10	2	0		0	40	1	0	250	1	3
4	37		2	0		0	50	1	0	246		2
4	38	6	1			0	30	1	0	221	1	3
4	33	60	4	0		0	40	1	1	215	3	2
4	34	2	1			0	20	1	0	251	1
4	37		1			0	50	1	0	224		2
4	38		1	0		0	40	1	0	172		3
4	38	20	2	0		0		1	0	177	1	3
4	42		1	0		0		1	0	146
4	47		1			0		1	0	153
3	42	50	2	0		0	20	4	0	204	3	1
3	63		4	0		0		2	1	5		1
3	46		3	0		0		2	1	42		2
3	51	35	2	0		0		1	0	172	3	2
3	41	45	2	0		0		1	1	27	3	1
3	37	1	1	0		0		1	0	122	1
3	34		1			0	35	1	0	221
3	39	10	1	0		0	40	1	1	183	1	2
3	34		3			0	40	1	0	317
2	66			0		0	20		1	135		3
2	25		1	0		0	20		0	136		3
2	46		2	0		0		4	0	141
2	42	3	1	0		0		4	0	132	1
2	49	85	2	0		0	40	4	0	199	3	3
2	43	10	2	0		0	50	4	0	214	1	3
2	49	5	1	0		0		4	0	184	1	3
2	56	23	4	0		0	40	4	1	33	2	2
2	49		1	0		0		4	0	184
2	38		2	0		0	50	4	1	24		3
2	82	40	3			0		4	1	17	3	2
2	41		4			0	50	4	1	65		2
2	28		1	0		0	20	4	0	246		3
2	41		1	0		0	40	4	0	220		3
2	53		4	0		0	50	4	1	212		2
2	42		1	0		0	40	4	0	271		3
2	66		1	0		0	40	4	1	160		3
2	38		2			0	40	4	0	271		3
2	50	40	4	0		0	40	4	1	16	3	2
2	58	11	2	0		0		4	0	134	1	3
2	40	6	1	0		0		4	0	130	1	3
2	56		1	0		0		4	0	164
2	33	1	1			0	20	4	0	28	1
2	38		1	0		0		4	0	164
2	45	1	1	0		0		4	0	152	1	3
2	56	20	2	0		0	40	4	1	30	1
2	41		2	0		0	50	4	0	304
2	49		2			0	50	4	0	289		3
2	54		1	0		0	40	4	0	276		3
2	54	2	1			0	50	4	1	142	1
2	40	40	4	0		0	40	4	0	135	3	3
2	37		1	0		0		4	0	189
2	52		1	0		0		4	0	179
2	30		1	0		0		4	0	116		3
2	43		1			0	30	4	0	279		3
2	37	40	2	1		0	50	4	0	256	3	1
2	46		1	0		0	40	4	0	232		3
2	42	70	2			0	50	4	0	241	3	1
2	58	11	2	0		0	40	4	0	263	1	1
2	52		1	0		0	20	4	0	249		2
2	53		1	0		0	20	4	1	64		2
2	51	10	2	0		0	40	4	0	206	1
2	60	9	2	0		0		4	0	162	1	2
2	30		1	0		0		4	0	9
2	44		1	0		0		4	0	142
2	28	80	4			0	20	4	0	97	3
2	36	7	1	0		0	30	4	1	51	1	1
2	49	1	1			0		4	0	142	1
2	48		1	0		0		4	0	185
2	60		1	0		0		4	0	161
2	70		4	0		0		2	1	5		1
2	82	50	3			0		2	1	37	3
2	31	2	2	0		0		2	0	142	1	3
2	46	6	2	0		0		2	0	169	1
2	75	5	1	0		0		2	0	155	1	2
2	41			0		0		2	0	163
2	46		4	0		0		2	1	172		1
2	55		2	0		0	40	2	0	204		3
2	52	10	2	0		0		2	0	194	1	2
2	40		4	0		0		2	1	36
2	35		2	0		0	30	2	0	227		2
2	52	30	2	0		0	50	2	1	216	2	1
2	57		3	0		0	40	2	0	243		3
2	29	1	1	0		0		2	0	152	1
2	75	1	1	0		0		2	0	172	1	3
2	37	1	1	0		0		2	0	132	1
2	51		2	0		0	50	2	0	241		1
2	28	1	1	0		0		2	0	154	1
2	46	6	2	0		0	40	2	0	314	1
2	79		2	0		0	20	2	1	75
2	43	60	2	0		0	50	2	0	224	3	3
2	39	65	3	0		0		2	1	153	3	2
2	37		1	0		0		2	1	102
2	49		3	0		0		1	0	176
2	40		1	0		0		1	0	164
2	35	1	1	0		0		1	0	151	1
2	47		4	0		0		1	0	165		3
2	34		2	0		0		1	0	150		3
2	57		1	0		0		1	0	157		1
2	51		2	0		0		1	0	147
2	34		1	0		0		1	0	142
2	70		1	0		0		1	1	71
2	39	30	2	0		0		1	0	141	2	3
2	29		1	0		0		1	0	120
2	39		1	0		0		1	0	130
2	38		1	0		0		1	0	136		3
2	46	12	2	0		0		1	0	138	1	3
2	45	1	1	0		0		1	0	130	1
2	29		1	0		0		1	0	130		3
2	21		1	0		0		1	0	135		2
2	79		1	0		0		1	1	40		1
2	33		4	0		0		1	0	163		2
2	43		1	0		0		1	0	178		3
2	23	7	1	0		0		1	0	158	1	3
2	51	25	4	0		0		1	0	161	2	1
2	31		1			0		1	0	178		2
2	31	50	2	0		0		1	0	177	3	2
2	58		1	0		0		1	0	169
2	58		1			0		1	0	163		3
2	53		3			0		1	0	159		2
2	48	20	4	0		0		1	0	177	1	2
2	41		1	0		0		1	0	25		3
2	80					0		1	0	172		1
2	30	70	2	0		0		1	0	120	3	3
2	36	60	4	1		0		1	0	168	3	3
2	61	40	3			0		1	0	167	3	2
2	30	50	2	0		0		1	0	169	3	1
2	31	60	4	0		0		1	0	159	3	3
2	56	30	2			0		1	1	156	2	3
2	68		2	0		0		1	0	162		1
2	47	34	2	0		0		1	1	35	3	1
2	37		1	0		0		1	0	160
2	35		1	0		0		1	0	167		2
2	33	5	2	0		0		1	0	169	1
2	43	3	1	0		0		1	0	159	1	3
2	35		1			0		1	0	160		3
2	68		1	0		0		1	1	159		3
2	45		2	0		0		1	0	148		2
2	41		3	0		0		1	0	150		1
2	56		4	0		0		1	1	8		1
2	36	35	4	0		0		1	1	97	3	2
2	40		1	0		0		1	0	144
2	35	1	1	0		0		1	0	141	1	1
2	31		1	0		0		1	0	141		1
2	56	1	1	0		0		1	0	148	1	2
2	42		1	0		0		1	0	138		2
2	49		1	0		0		1	0	60
2	43		2	0		0		1	0	135
2	39		1	0		0		1	0	142
2	36		1	0		0		1	0	142		1
2	36	1	1	0		0		1	0	165	1
2	31		1	0		0		1	0	167		2
2	35		1	0		0		1	0	155
2	41	1	1	0		0		1	0	152	1	2
2	51		1	0		0		1	0	159		3
2	63	68	2	0		0		1	0	152	3	1
2	40	10	1	0		0		1	0	148	1	3
2	33		1	0		0		1	0	145		3
2	39		1	0		0		1	0	145		3
2	33	9	2	0		0		1	0	148	1	2
2	37		1	0		0		1	0	136		3
2	52		4	0		0		1	1	97
2	40		1	0		0		1	0	132
2	41	30	1	0		0		1	0	161	2
2	57		3	0		0		1	1	43
2	37	5	1	0		0		1	0	178	1	2
2	38		1	0		0		1	0	147
2	35		1	0		0		1	0	170		2
2	38	1	1	0		0		1	0	179	1	2
2	55		2	0		0		1	1	14		1
2	36	25	2	0		0		1	0	172	2	3
2	39	40	2	0		0		1	1	75	3	2
2	41	2	2	0		0		1	0	116	1	1
2	29		1	0		0		1	0	145		3
2	29		4	0		0		1	0	143		1
2	34		1	0		0		1	0	134
2	53	13	2	0		0		1	0	132	1	2
2	34	2	1	0		0		1	0	142	1	2
2	42	13	2	0		0		1	0	163	1	1
2	43	80	2	0		0	40	1	1	112	3	3
2	50	75	4	0		0		1	0	196	3	1
2	40		4	0		0	30	1	1	118		3
2	50	1	1	0		0		1	0	200	1
2	41		1	0		0	30	1	0	201		3
2	33		2	0		0		1	0	182		3
2	34	10	1	0		0		1	0	198	1	3
2	66		2	0		0		1	1	46		1
2	35	45	4	0		0		1	0	196	3	1
2	40		1	0		0		1	0	187
2	43		1	0		0		1	0	178
2	53	10	2	0		0		1	0	185	1	3
2	47		1	0		0	50	1	0	211		2
2	32	15	1	0		0		1	0	192	1
2	43		1	0		0		1	0	198		3
2	37		1	0		0		1	0	195
2	33	3	1	0		0	30	1	0	234	1	2
2	35		1	0		0	30	1	0	251
2	79		2	0		0	50	1	1	131		3
2	45		1	0		0	40	1	0	180
2	42		2	0		0	30	1	1	68		3
2	35	25	2	0		0	40	1	1	29	2	2
2	46	1	1	0		0	40	1	0	222	1	1
2	42		1	0		0	40	1	0	254		3
2	49	100	4			0	50	1	1	17	3
2	48		1	0		0	20	1	1	246
2	44	70	4	0		0	40	1	1	25	3	2
2	41		1	0		0	50	1	0	272		2
2	51		1	0		0	40	1	0	273
2	31	1	1	0		0		1	0	158	1	3
2	43	1	1	0		0		1	0	168	1
2	52	6	1	0		0		1	0	167	1	2
2	45	40	2			0		1	0	117	3
2	47	5	1	0		0		1	1	160	1
2	45	10	2	0		0		1	0	156	1
2	53	10	2	0		0		1	0	164	1	3
[truncated: 502 more rows]
