# Supplementary material for: Development and validation of a deep learning survival model for cervical adenocarcinoma patients
Source: BMC Bioinformatics. 2023 Apr 13;24:146. doi: 10.1186/s12859-023-05239-7 (PMC10103498; doi:10.1186/s12859-023-05239-7)
Supplement: Supplementary file 2 — Additional file 2: Details of 220 patients in the external testing set. [file 12859_2023_5239_MOESM2_ESM.xlsx]

## Sheet: Sheet1
Hospitalnumber	size	death	lynpositive	LVI	silva	age	marital	G	P	parametrium	vaginal	survival	grade	smoke	complication	adjuvanttherapy	depth	surgery	Numberlymphnode	Numberlynpositive	wbc	lymphocyte	NEU	monocyte	HB	PLT	FIB	DDi	SCC	CA125	CEA	Stage	profession	Silva	Size
20030390	5	0	1	1	3	41	2			0	0	518	5	0	1	4	2	0	17	2	3.9	1.37	2.29	0.23	91	193	3.1	0.32		25		3	1	1	2
16006454	0.7	0	0	0	2	48	2	6	1	0	0	2071	5	0	0	0	1	1	25	0	6.81	2.73	3.6	0.38	136	290	3.32	0.03	0.7			1	1	0	1
13084497	1.4	1	0	0	3	41	2	4	2	0	0	837	2	0	0	4	2	0	13	0	6.9	1.87	4.51	0.41	128	215	2.22	0.19	4.4			1	1	1	1
16045342	0.7	0	0	0	2	26	2	2	1	0	0	1972	2	0	0	0	1	1	18	0	5.77	1.48	3.89	0.27	132	253	2.44	0.08	1			2	1	0	1
16033853	1.5	0	0	0	1	52	2	2	1	0	0	2000	5	0	1		1	1	9	0	5.29	3.14	1.47	0.55	130	288	2.37	0.05	0.7	7.39	0.84	2	1	0	1
17089364	3	0	0	1	3	43	3	2	1	1	0	1511	3	0	0	0	1	1	28	0	4.54	1.59	2.53	0.32	134	217	2.57	0.07				2	1	1	1
1468402	4	0	0	0	3	68	2	3	3	0	0	747	3	0	1		1	0	22	0												2	1	1	2
19091390	3	0	0	0	3	31	2	5	2	0	0	795	3	0	0	0	2	0	17	0	6.04	1.68	3.7	0.51	114	256	2.79	0.07	0.8	15.5	1.57	2	1	1	1
13054760	1	0	0	0	3	58	2	0	0	0	0	3010	3	0	1	4	1	0	23	0	3.69	1.64	1.75	6.8	112	231	3.87					2	0	1	1
6367795	2	0	0	0	3	41	2	4	2	0	0	1218	1	0	0		1	0	13	0	5.63	3.33	1.84	0.24	149	261	3.13	0.37	0.4			2	0	1	1
17109191	4.7	1	1	0	3	67	2	2	2	0	0	726	1	0	1	2	2	1	16	2	4.41	1.68	2.04	0.44	126	211	2.74	0.11	0.4	21.78	2.26	2	0	1	2
13063925	0.3	0	0	0	2	46	2	2	2	0	0	2981	1	0	1	0	1	0	19	0	3.96	1.35	2.35	0.21	131	221	2.7	0.45				2	1	0	1
14103890	1	0	0	0	3	28	2	2	1	0	0	2532	3	0	1	4	1	0	18	0	4.15	1.53	2.32	0.25	104	290	3.09	0.19	1.1			2	1	1	1
495754	2	0	0	0	3	46	2	3	2	0	0	1039	3	0	0	4	1	0	38	0	4.53	2.67	1.48	0.32	109	111	2.52	101	0.3	32.2	54.57	2	0	1	1
20127691	3	0	0	0	2	40	2	3	2	0	0	319	5	0	1	4	2	0	14	0	5.52	1.75	3.4	0.26	134	283	3.44	0.05	0.8	19.7	1.41	2	1	0	1
20046742	4	0	0	0	2	37	2	6	4	0	0	481	2	0	0	4	1	0	19	0	5.9	2.46	2.66	0.43	123	234	2.53	0.15	1.2	10.4	7.37	2	1	0	2
12045350	2	0	0	0	3	59	2	3	2	0	0	3374	3	0	0	4	1	0	19	0	8.59	3.49	4.43	0.52	115	332	2.7	0.23	3.4	39.47	1.26	2	0	1	1
1819606	3	0	0	0	3	48	2	4	2	0	0	1196	3	0	0	1	1	1	32	0	4.59	2.66	1.47	0.35	126	263	0.8	0.18	0.8			2	0	1	1
1219236	2.5	0	0	0	3	45	2	4	1	0	0		2	0	0		1	1	23	0												2	1	1	1
13008331	2	0	0	0	1	50	2	6	3	0	0	3155	2	0	0	0	1	0	26	0	7.14	2.24	4.27	0.42	147	286	2.57	0.14				2	0	0	1
15134275	4.5	0	1	0	3	39	2	3	2	0	0	2105	2	0	0	4	2	0	17	2	6.25	1.79	4.08	0.35	137	413	3.11	0.79	4.1	86.99		2	1	1	2
15056983	1.5	0	0	0	3	34	2	3	1	0	0	2303	2	0	0	4	2	0	30	0	12.96	2.28	9.96	0.65	135	268	2.88	0.09				2	0	1	1
10004116	7	0	1	0	3	48	2	4	4	0	0	4252	2	0	0	4	2	0	14	3	4.87	1.38	3.03	0.26	71	294	4.45					2	0	1	2
20101944	2	0	0	0	2	42	2	1	1	0	0	371	5	0	0	0	1	0	15	0	5.58	1.28	3.85	0.41	131	269	2.61	0.1	0.5			2	1	0	1
19104587	1.8	0	0	0	3	33	2	4	1	0	0	772	3	0	0	1	2	0	36	0	10.19	1.26	8.41	0.49	134	203	3.61	0.14	0.5	19.5		2	1	1	1
19102684	0.5	0	0	0	1	36	2	2	1	0	0	774	1	0	0	0	1	0	18	0	6.77	1.97	4.25	0.43	133	250	2.25	0.08	0.9	9.36	1.19	2	1	0	1
14059445	3	1	1	0	3	46	2	4	2	0	0	2145	2	0	1	2	2	0	14	1	7.47	2.37	4.67	0.4	73	170	2.83	0.78		81.5		2	0	1	1
1550788	6.5	0	1	1	3	47	2	3	2	0	0	508	3	0	0		2	1	24	2												2	1	1	2
14130939	3	1	0	0	3	54	2	2	2	0	0	2236	3	0	0	4	2	0	19	0	3.87	1.28	2.32	0.14	132	213	3.76	0.12	0.7	16.44	10.78	3	0	1	1
709454	3.5	0	1	0	3	53	2	2	1	0	0	5882	2	0	0	0	2	0	7	3	3.9	1.1	2.6	0.2	119	193	3.87					2	1	1	1
15006135	2	0	0	0	3	51	2	4	3	0	0	2434	2	1	0	4	2	0	19	0	9.39	2.31	6.67	0.28	141	328	4.15	0.15	0.6	11.5	4.37	2	1	1	1
462339	3	0	0	0	3	52	2	2	1	0	0	1225	2	0	0	4	1	1	52	0	4.51	1.69	2.27	0.37	147	243	1.95	254	0.7	19.86	1.05	2	0	1	1
13026373	0.6	0	0	0	3	46	2	4	2	0	0	3094	1	0	1	0	1	1	20	0	5.97	2.41	3.19	0.27	149	264	2.44	0.1				2	1	1	1
20020852	2.9	0	0	1	3	58	2	3	2	1	0	539	1	0	1	1	2	0	25	0	4.87	2.01	2.37	0.4	129	341	2.64	0.12	0.9	9.74	2.02	2	1	1	1
20014540	5	0	1	1	3	46	2	5	2	1	0	558	5	0	0	4	2	0	30	8	5.32	1.83	3.03	0.34	123	343	2.34	0.06	1.1			3	0	1	2
15071331	2	0	0	0	3	61	2	2	1	0	0	2265	3	0	0	4	1	0	26	0	4.54	1.54	2.5	0.31	126	211			0.9			2	1	1	1
20090144	5.5	0	0	1	3	49	2	4	1	0	0	390	2	0	1	4	2	0	19	0	5.32	2.26	2.52	0.41	130	186	2.74	0.07	0.53	18.1	5.01	2	1	1	2
16130357	6.3	0	1	1	3	51	2	8	2	0	0	1761	1	0	0	0	2	0	19	9	4.2	1.24	2.47	0.41	110	213	2.53	0.26	0.8	15.24	0.99	2	0	1	2
14051256	5	0	0	0	3	58	2	2	1	1	0	2673	2	0	0	4	2	0	28	0	6.11	2.76	2.96	0.3	122	243	3.66	0.1	0.5	117.6		2	0	1	2
486659	1.1	0	0	0	1	53	2	5	2	0	0	1497	2	0	1		1	1	21	0	7.66	3.08	4.22	0.32	143	284	2.84	0.65				2	1	0	1
1637545	3	0	0	0	3	51	2	2	2	0	0	1908	3	0	1	0	2	0	17	0	5.54	2.46	2.56	0.37	139	197	2.7					3	0	1	1
6315125	6	0	0	0	3	47	2	5	1	0	0	1435	5	0	0		2	0	19	0	4.37	2.29	1.72	0.29	98	489	2.71	0.19	0.6			2	1	1	2
09998826	2	0	0	0	3	46	2	3	2	0	0	273	2	0	0		1	0	20	0	8.57	1.41	6.48	0.51	128	324	2.28	0.34	1.03			2	1	1	1
19178004	6	0	1	1	3	46	2	3	2	0	0	625	3	0	1	4	1	0	26	4	5.44	2.56	2.38	0.42	91	334	2.99	0.04	9.6	253	36.2	2	1	1	2
09999293	2.5	0	0	0	3	45	2	2	1	0	0	269	2	0	0		2	0	22	0	6.95	2.4	4.09	0.37	132	301	3.23	0.11	0.491	19.61		2	1	1	1
16138666	1.5	0	1	1	3	46	2	3	1	0	0	1749	3	0	0	2	1	0	11	1	4.29	1.57	2.27	0.34	133	235	3.04	0.04	4	24.32		2	1	1	1
20033908	1	0	0	0	3	25	4	0	0	0	0	511	2	0	0	4	1	1	35	0	5.47	1.89	2.99	0.45	135	341	3.29	0.06	0.7	8.17		2	0	1	1
14119610	1	0	0	0	3	57	2	4	2	0	0	2494	3	0	0	4	1	0	23	0	6.32	2.43	3.66	0.17	143	240	2.84	0.11				2	1	1	1
19148512	4	0	1	1	3	49	2	3	1	0	0	683	3	0	0	4	2	0	18	4	4.63	1.17	3.13	0.29	129	318	2.69	0.09	0.4			2	0	1	2
16042616	2	1	0	1	3	42	2	3	2	0	0	679	1	0	0	0	2	0	14	0	5	1.72	2.91	0.29	135	269	2.41	0.09	1	38.86	7.47	2	1	1	1
6551988	2	0	1	0	3	37	2	4	2	0	0	523	3	0	0		1	0	17	2	8.05	4.45	3.05	0.35	141	337	3.18	0.19	0.5			2	0	1	1
13120947	2.2	0	0	0	3	39	2	2	1	0	0	2821	3	0	0	4	2	0	20	0	3.91	1.31	2.1	0.32	131	277	2.81	0.09	1.3			2	0	1	1
15055686	2.5	1	0	1	3	49	2	1	1	0	0	499	3	0	0	1	2	0	26	0	3.52	1.05	2.22	0.22	97	294	3.65	0.05	3.2	35.06	9.13	3	1	1	1
10045898	0.4	0	0	0	3	55	2	1	1	0	0	4010	5	0	0		1	0	18	0	5.89	2.68	2.67	0.31	128	246	4.5	0.17				1	1	1	1
19102490	1.5	0	0	1	3	69	3	2	2	0	0	775	2	0	1	4	1	0	16	0	4.26	1.64	2.22	0.33	126	227	2.6	0.1				2	1	1	1
13025320	2	0	0	0	3	44	2	3	2	0	0	3094	1	0	0	4	2	0	25	0	9.26	1.05	7.73	0.45	97	228	3.79	0.38	0.5	481.4	1.07	2	0	1	1
1739412	5	1	1	0	3	66	2	5	4	0	0	381	3	0	1	2	2	0	24	3	7.57	5.57	1.63	0.3	145	264	2.9	0.22	0.6		9.09	3	0	1	2
15026950	7	0	0	0	3	49	2	1	1	1	0	2375	3	0	1	4	1	0	26	0	6.39	1.4	4.64	0.29	134	302	3.42	0.07	0.7	46.39	1.23	2	1	1	2
15060784	2.8	0	1	0	3	34	2	3	1	0	0	2289	3	1	0	4	2	0	21	1	9.08	1.34	7.29	0.42	130	279	3.18	0.31	0.9			3	1	1	1
20099269	5	0	1	0	3	39	2	1	1	0	0	375	5	0	1	4	2	0	14	1	5.39	1.63	3.09	0.52	91	421	2.78	0.88	1.1	28.7	4.8	2	1	1	2
15120042	1.5	0	0	0	1	34	2	3	0	0	0	2142	5	0	0	0	1	0	20	0	9.7	0.86	8.34	0.47	127	229	3.64	0.27	0.7	10.26	2.31	2	1	0	1
428929	3	0	0	0	3	46	3	2	1	0	0	1438	2	0	0	4	1	1	32	0												2	1	1	1
12091946	6	1	1	0	3	55	2	3	2	0	0	2389	3	0	1	0	2	0	21	1	4.73	1.43	2.92	0.31	106	377	4.43	0.16				2	1	1	2
21032058	2.8	0	0	0	3	41	2	4	2	0	0	200	3	0	0	4	2	0	27	0	5.69	2.13	3.15	0.28	145	252	2.97	0.09				2	1	1	1
16041611	4.5	0	0	1	3	60	2	3	3	0	0	1980	5	0	0	4	2	1	16	0	4.17	1.94	2	0.15	129	261	2.99	0.13		28.91	2.88	2	1	1	2
19087047	2	0	0	0	2	33	2	6	1	0	0	836	1	0	0	4	1	1	24	0	6.17	1.96	3.43	0.48	139	225	2.23	0.08	1			2	1	0	1
19150377	1.1	0	0	0	3	37	2	2	2	0	0	679	2	0	0	4	1	0	21	0	5.58	2.01	2.93	0.47	120	287	2.66	0.06	0.7	13	2.63	2	1	1	1
13093135	2	1	1	0	3	53	2	3	2	0	0	1680	3	0	0	4	2	1	8	1	4.04	1	2.83	0.17	88	385	4.07	0.25	1.1			2	0	1	1
568646	2	0	0	0	2	43	2	4	1	0	0	556	5	0	0		1	0	19	0	4.41	2.1	1.92	0.31	125	268	2.76	0.06	1.06			2	1	0	1
13020285	3	0	0	0	3	40	2	3	2	0	0	3113	2	0	0	0	2	0	26	0	4.04	1.23	2.48	0.3	96	307	2.88	0.29				2	1	1	1
19168904	2.8	0	0	0	3	39	2	2	2	0	0	641	3	0	1	4	2	0	22	0	3.61	1.01	2.12	0.43	125	221	2.37	0.1				2	0	1	1
13069834	3	0	1	1	3	44	2	2	2	0	1	2961	2	0	0		2	0	21	8	2.35	0.93	1.21	7.7	92	278	2.51	0.17	0.5	14.4	0.47	2	0	1	1
16050573	3	0	0	0	3	62	2	2	2	1	0	1959	3	0	0	4	2	1	18	0	12.16	9.78	1.49	0.76	129	361	2.84	0.06				2	1	1	1
611651	2	0	0	0	3	34	2	3	2	0	0	329	5	0	0	4	1	1	38	0	5.48	3.18	1.74	0.31	137	267						2	1	1	1
21031239	2.2	0	0	0	3	51	2	1	1	0	0	203	2	0	1	4	2	0	16	0	3.65	1.16	2.02	0.32	132	211	2.72	0.06	1.05	6.92		3	1	1	1
15045519	3	0	0	0	3	37	2	6	3	0	0	2331	5	0	0	2	1	1	26	0	4.9	1.65	2.63	0.3	126	268	2.64	0.08	3.1			2	1	1	1
16041796	3.5	0	0	0	3	43	2	3	1	0	0	1980	2	0	0	4	1	1	19	0	5.17	3.75	1.16	0.23	131	210	1.88	0.11	0.5	20.53	26.32	2	1	1	1
20042570	1	0	0	0	2	42	2	3	2	0	0	488	5	0	0	0	1	1	10	0	8.12	1.73	5.73	0.61	109	278	2.77	0.03	1	15.7	1.17	2	1	0	1
15110973	3	0	0	0	3	41	2	5	1	0	0	2162	3	0	0	2	1	0	23	0	4.92	1.89	2.58	0.33	90	271	2.93	0.28	0.6	31.03	0.92	2	1	1	1
12043728	4	0	1	0	3	42	2	1	1	0	0	3379	2	0	1	4	2	0	22	3	7.67	2.96	4.18	0.45	130	183	2.68	0.2				2	1	1	2
13081764	4	0	0	0	3	66	2			0	0	2931	3	0	0		2	0	24	0	5.79	2.06	3.22	0.34	104	195	3.57	0.23				2	1	1	2
6120211	2	0	0	0	3	53	2	3	1	1	0	1510	2	0	0		2	0	31	0	5.03	3.21	1.43	0.22	145	260	2.82	0.32	0.9			2	1	1	1
710870	1.5	0	0	0	2	31	2	4	1	0	0	5863	5	0	0	4	2	0	9	0	4.1	1.1			129	249	2.8					1	1	0	1
20044842	0.4	0	0	0	1	36	2	6	2	0	0	487	5	0	0	0	1	1	6	0	3.88	1.15	2.43	0.26	121	270	3.06	0.08		10.3	0.71	1	0	0	1
1182490	6	0	0	0	3	57	2	2	1	0	0	1363	2	0	1		2	1	35	0												2	1	1	2
15031772	1.5	1	1	1	3	26	2	5	2	0	0	1240	2	0	0	0	2	0	21	1	3.73	1.62	1.69	0.35	117	369	1.99	0.07	1.1		1.31	2	0	1	1
20033638	3.5	0	0	1	3	65	2	4	3	0	0	512	3	0	1	4	2	0	22	0	5.32	2.28	2.58	0.4	149	266	3.1	0.17	1.4	8.9		2	1	1	1
1454580	1	0	0	0	3	43	2	5	3	0	0	766	2	0	0		1	0	21	0												2	1	1	1
1744804	2.5	0	0	0	3	45	3	4	1	0	0	1543	2	1	1	0	1	1	23	0	8.14	4.58	2.39	0.56	135	271	2	0.1				2	1	1	1
1514684	3.5	0	0	0	2	43	2	3	3	0	0	631	5	0	0		1	0	13	0												2	1	0	1
346141	2	0	0	0	2	45	2	2	1	0	0	1994	3	0	0	0	1	1	29	0												2	1	0	1
14072381	0.7	0	0	0	2	62	2	5	2	0	0	2617	1	0	1	4	1	0	13	0	6.76	2.28	3.97	0.3	139	292	3.67	0.1	0.3			2	1	0	1
15139590	4	0	1	0	3	34	2	3	2	1	0	2090	2	0	1	4	2	0	12	1	7.78	2.47	4.74	0.46	105	365	2.68	0.06	0.5	51.2		2	0	1	2
17130491	4	0	0	0	3	64	2	4	4	0	0	1412	3	0	1	4	1	1	22	0	5.28	1.4	3.55	0.24	131	175	3.16	0.52	1.8	26.95	17.91	2	0	1	2
21018976	5	0	1	0	3	53	2	3	1	0	0	229	5	0	1	4	2	0	11	5	3.5	1.2	1.92	0.19	112	239	2.67	0.42	3.86	717	1000	3	1	1	2
17148263	2	0	0	1	3	54	2	4	3	0	0	1370	2	0	1	2	2	1	29	0	4.54	1.57	2.49	0.36	109	335	2.84	0.61	1.9	91.91	4.28	2	1	1	1
13035540	0.9	1	0	0	3	53	2	6	2	0	0	2937	1	0	1	0	1	0	13	0	4.02	1.02	2.7	0.22	120	217	2.87	0.44				2	1	1	1
1535416	1.5	0	0	0	3	58	2	3	2	0	0	551	3	0	1		1	1	38	0												2	1	1	1
16089981	4	0	0	0	3	30	2	2	2	0	0	1862	2	0	0	0	1	0	16	0	10.28	8.85	0.86	0.55	111	189	2.32	0.07	1.2	8.25	1.08	2	1	1	2
13107668	1.2	0	0	0	3	44	2	2	2	0	0	2858	2	0	0	4	1	0	21	0												2	1	1	1
1717362	2	0	0	0	2	49	2	3	2	0	0	1543	2	0	0	0	1	0	22	0	7.59	4.24	2.66	0.44	126	304	3	0.27				2	0	0	1
19161381	6	0	0	0	3	53	2	3	2	0	0	657	5	0	0	4	2	0	36	0	8.91	1.02	7.32	0.46	126	335	2.66	0.15	0.6	23.5	1.17	2	0	1	2
21013906	1.2	0	0	0	3	46	2	1	1	0	0	236	3	0	0	4	1	0	25	0	4.52	1.05	3.03	0.37	88	220	2.76	0.13	0.5	15.9	0.3	2	1	1	1
20156801	2	0	0	0	1	49	2	3	1	0	0	271	5	0	0	4	2	0	14	0	5.29	0.88	3.94	0.41	140	237	3.4	0.04	1.5	13.6	1.83	2	1	0	1
17153798	2	0	0	0	3	48	3	1	1	0	0	1365	1	0	1	2	2	1	14	0	5.62	1.5	3.78	0.48	119	176	3.68	0.11	4.1	21.21		2	1	1	1
1812329	3.5	0	0	0	2	51	2	4	2	0	0	1178	2	0	1	0	1	1	33	0	5.53	3.82	1.36	0.26	148	261	3	0.15	0.5			2	1	0	1
21026476	4	0	0	1	3	51	2	3	2	0	0	209	3	0	1	4	2	0	24	0	17.46	2.08	14.41	0.92	119	205	3.22	0.08	0.8	44.9	10.7	2	0	1	2
21044447	3	0	0	1	3	56	2	4	1	0	0	184	3	0	0	4	2	0	20	0	5.12	1.84	2.79	0.32	138	157	3.12	0.09	0.19	9.29	4.85	2	1	1	1
1737815	4.5	0	0	1	3	47	2	4	3	0	0	1410	3	0	0	2	2	0	30	0	5.68	3.86	1.39	0.27	128	193	3.3	0.96	0.5			2	0	1	2
15126914	0.6	1	0	0	3	62	2	4	1	0	0	1766	2	0	1	0	1	0	20	0	6.71	2.16	3.96	0.41	141	268	3.38	0.06	1.4	11.16	0.94	2	1	1	1
19152851	0.5	0	0	0	2	44	2	7	3	0	0	674	5	0	0	0	1	0	18	0	5.23	1.37	3.47	0.35	125	234	2.33	0.19	1.3			1	0	0	1
16123160	3	0	0	0	3	49	2	4	2	0	0	1785	3	0	0	4	1	0	24	0	7.57	5.83	1.21	0.5	86	306	3.61	0.19	0.7	8.5	0.22	2	1	1	1
19143087	4	0	0	1	3	48	2	4	2	0	0	695	2	0	0	4	2	0	16	0	6.75	2.83	3.2	0.59	132	313	3.14	0.08	0.18	7.22	3.55	2	0	1	2
1833391	1.5	0	0	0	2	47	2	2	2	0	0	1178	2	0	0		1	0	26	0	7.05	4.04	2.33	0.46	136	254	2.9	0.14				2	0	0	1
15000226	2	1	0	0	3	41	2	1	1	0	0	1618	3	0	0	2	2	0	27	0	5.59	2.16	3.02	0.38	133	257	2.47	0.13	1.3			2	0	1	1
20081035	2.2	0	1	1	3	60	2	3	2	0	0	410	3	0	1	0	2	0	17	1	5.65	2.16	2.97	0.48	110	150	2.61	0.39	1	11.9	1.71	2	1	1	1
16017772	2	0	0	0	3	53	2	1	1	0	0	2039	3	0	0	4	1	0	35	0	4.66	1.8	2.71	0.13	139	283	3.25	0.08		26.86		3	1	1	1
19141360	1	0	0	0	1	32	2	2	1	0	0	697	1	0	0	0	1	0	11	0	5.5	1.4	3.68	0.35	125	346	1.67	0.02	2.7	6.6	1.07	2	1	0	1
19148834	0.5	0	0	0	2	44	2	1	1	0	0	682	2	0	1	0	1	1	18	0	6.22	1.33	4.37	0.45	147	312	3.57	0.29		29.4		1	1	0	1
509857	2	0	0	0	3	40	2	1	1	0	0	1217	3	0	0		1	1	28	0	5.84	1.05	4.26	0.43	116	251						2	1	1	1
15006073	0.8	0	0	0	2	45	2	2	1	0	0	2435	2	0	0	0	1	1	14	0	7.59	2.73	4.49	0.29	140	246	3.39	0.06				2	1	0	1
19112214	4	0	0	1	3	42	2	2	2	0	0	754	5	0	0	4	2	0	18	0	7.37	2.65	4.3	0.34	125	322	2.63		1.2	11.5	8.15	2	1	1	2
16049978	2.5	0	0	1	3	36	2	8	2	0	0	1959	2	0	0	4	1	1	12	0	6.13	4.72	1	0.34	117	395	3.06	0.75	1.1			2	0	1	1
15000226	2	1	0	0	3	41	2	1	1	0	0	1618	3	0	1	4	2	0	27	0	5.59	2.16	3.02	0.38	133	257	2.47	0.13	1.3			2	0	1	1
20112793	1	0	0	0	3	38	2	3	1	0	0	348	1	0	0	4	1	0	17	0	6.89	1.92	4.54	0.39	140	270	2.82	0.13				2	1	1	1
20053017	2.7	1	0	0	3	66	2	3	3	0	0	90	2	0	0		2	0	13	0	6.24	1.88	3.78	0.36	113	249	2.94	0.14	2.345	11.05		2	0	1	1
21026507	2.2	0	0	0	3	63	2	3	1	0	0	208	3	0	0	4	1	0	32	0	6.25	1.77	4.15	0.27	138	325	3.53	0.1	0.58	16.9	2.29	3	1	1	1
15081160	2.5	1	1	0	3	50	2	3	2	0	0	1446	2	0	1	4	2	0	20	11	7.1	2.98	3.52	0.5	89	383	4.27	0.77	3.9			3	0	1	1
15123263	5	0	0	0	3	42	2	2	1	0	0	2130	1	0	0	4	2	0	9	0	7.06	1.32	5.25	0.36	131	355	2.88	0.1				2	1	1	2
533748	0.4	0	0	0	1	46	2	5	4	0	0	942	5	0	0		1	1	24	0	4.8	1.72	2.63	0.35	130	224	2.51	0.02				2	1	0	1
19112011	2	0	0	0	3	46	2	1	1	0	0	754	2	0	1	0	1	1	12	0	7	2.47	3.95	0.39	133	212	3.47	0.08	0.8	6.55	1.11	2	1	1	1
15060774	1	0	0	0	3	45	2	8	3	0	0	2287	3	0	0	4	1	0	15	0	4.27	1.08	2.66	0.3	113	382	2.27	0.17	1		2.08	2	1	1	1
19115654	5.5	0	0	0	3	50	2	2	2	0	0	751	3	0	1	0	2	0	24	0	4.78	0.86	3.51	0.36	100	275	3.09	0.15	0.9	48.4		2	0	1	2
20136501	1.2	0	0	1	3	62	2	2	1	0	0	304	1	0	1	4	1	0	12	0	6.17	1.91	3.78	0.27	131	252	3.45	0.06	0.9	6.43	2.41	2	1	1	1
21000359	4	0	1	1	3	38	2	1	1	0	0	258	5	0	0	2	2	0	14	1	7.7	1.94	4.93	0.7	99	294	3.96	0.87	1.5	156	3.12	2	1	1	2
21041161	2.2	0	0	0	3	55	2	2	1	0	0	188	3	0	0	1	1	0	28	0	4.54	1.62	2.48	0.33	130	225	3.26	0.09	0.77	12.02	4.65	2	1	1	1
19163698	4	0	0	1	3	58	2	2	2	0	0	651	3	0	1	4	2	0	24	0	5.75	2.34	2.76	0.55	120	268	2.99	0.07	3.1	17.6	21.3	2	0	1	2
19171044	0.7	0	0	0	3	51	2	5	2	0	0	636	3	0	1	0	1	0	24	0	5.39	1.46	3.57	0.26	126	210	2.15	0.06	0.9			2	0	1	1
512479	2.7	0	0	0	1	44	2	3	1	0	0	1182	1	0	0		1	0	27	0	5.89	1.72	3.81	0.26	126	239	3.4	0.55				2	1	0	1
14103400	1.1	0	0	0	3	48	2	4	1	0	0	2533	3	0	0	4	1	0	20	0	6.2	1.62	4.31	0.28	109	245	2.78	0.12	0.6			2	0	1	1
13087446	2	0	0	0	3	43	2	2	1	0	0	2914	2	0	0	1	2	0	24	0	7.82	2.85	4.52	0.36	107	313	3.12	0.1		53.35		2	1	1	1
20032069	2	0	0	0	3	45	3	3	1	0	0	510	5	0	0	0	1	0	20	0	3.75	1.27	2.09	0.32	116	256	2.27	0.03				2	1	1	1
1821954	3.5	1	0	0	3	47	2	4	3	0	0	364	3	0	0	1	2	1	25	0	8.47	4.92	2.42	0.49	130	356	3.2		0.9			2	0	1	1
19105251	7.5	0	0	0	3	54	2	2	1	0	0	772	3	0	0	4	2	0	32	0	6.34	1.86	4.06	0.35	112	205	3.72	0.16	4.1			2	1	1	2
13079066	2.5	0	1	0	3	43	2	2	2	0	0	2942	5	0	0	4	2	0	22	1	5.24	1.07	3.7	0.31	87	254	2.18	0.09				2	0	1	1
1900496	2	0	1	0	3	57	2	4	2	0	0	969	5	0	0	1	2	0	16	3	5.85	2.56	2.66	0.45	128	275	3	0.32				2	0	1	1
19090151	2.3	0	1	1	3	27	2	0	0	0	0	796	2	0	0	0	2	1	16	1	5.78	2.11	3.25	0.36	129	199			3.4	23.6	2.33	2	1	1	1
846231	4	1	0	0	3	62	2	2	2	0	0	4226	3	0	0	4	2	0	18	0	3.96	1.58	2.09	0.25	146	161	3.94					2	0	1	2
14098326	4	0	0	1	3	42	2	3	1	0	0	2550	2	0	0	4	2	0	24	0	9.36	1.42	7.28	0.61	110	273	4.33	0.32		15.59	0.27	2	1	1	2
20103748	2.5	0	0	0	3	55	2	3	2	0	0	368	2	0	1	0	2	0	30	0	4.49	2.77	1.29	0.37	134	196	3.64	0.08	2.2	10.9	1.12	2	0	1	1
20093972	3.5	0	0	0	3	39	2	4	2	0	0	385	3	0	1	4	2	0	17	0	5.06	1.13	3.15	0.63	86	178	4.64	0.17	2.1	74.8		2	1	1	1
14072841	3.5	0	0	1	3	42	2	4	1	0	0	2616	3	0	0	4	2	0	14	0	6.61	1.43	4.84	0.29	121	201	3.16	0.23				2	1	1	1
13044311	5	0	0	0	3	41	2	2	2	0	0	3042	2	0	0	4	2	0	16	0	8.18	1.35	6.26	0.46	116	247	3.77	0.13				2	1	1	2
20129981	3.6	0	0	0	3	33	2		2	0	0	315	1	0	0	4	1	0	24	0	4.64	1.4	2.88	0.25	131	238	2.41	0.16	0.6	9.7	0.63	2	1	1	1
1033194	2	0	1	0	3	61	2	3	3	0	0		3	0	0		1	0	17	1	4.39	2.34	1.61		131	284	2.95	8.5				2	0	1	1
1377281	2.5	0	0	0	3	50	2	4	2	0	0	977	2	0	0		1	1	37	0												2	1	1	1
20060027	0.4	0	0	0	1	33	2	6	2	0	0	454	5	0	0	0	1	0	9	0	3.86	1.88	1.71	0.2	125	200	2.2	0.01	0.6	4.52	1.19	1	1	0	1
9006745	0.6	0	0	0	2	30	2	2	1	0	0	4493	2	0	0		1	0	34	0	2.93	1.12	1.14	0.25	109	218	2.42			10.07	0.2	2	1	0	1
1129227	2	0	0	0	3	34	2	1	1	0	0	2329	1	0	0		1	0	17	0	7.19	4.59	1.59	0.53	151	292	3.77	0.5				2	0	1	1
1473221	2	1	0	1	3	38	4	1	0	0	0	532	5	0	0		2	1	20	0												2	1	1	1
20107655	1.2	0	0	0	3	41	2	4	2	0	0	361	5	0	0	4	1	0	21	0	5.37	3.58	1.25	0.49	114	240	2.56	0.2	0.5	9.86	1.11	2	1	1	1
808317	5	0	0	0	3	38	2	3	2	0	0	737	5	0	1		2	1	29	0												2	1	1	2
16040191	0.8	0	0	0	1	41	2	4	2	0	0	1983	3	0	1	0	1	1	15	0	3.41	1.59	1.54	0.24	106	250	2.04	0.01	0.8			2	0	0	1
858592	2	0	0	0	1	42	2	4	2	0	0	4819	1	0	0		1	0	24	0	9.81	2.22	6.82	0.65	105	540	2.33					2	0	0	1
392331	2	0	1	0	3	46	2	3	1	1	0	1652	2	0	0	4	2	1	26	2												2	1	1	1
21004173	3.3	0	0	1	3	38	2	7	2	0	0	250	5	0	0	4	2	0	17	0	5.54	1.28	3.97	0.24	141	34	2.44	0.16	0.7	8.45		2	0	1	1
20118252	2.5	0	0	0	2	36	2	4	2	0	0	336	1	0	0	0	1	0	8	0	6.15	1.62	4.1	0.33	123	379	2.5	0.02	0.6	11.6	0.76	2	1	0	1
15114402	2	0	0	0	3	65	2	5	3	0	0	2148	2	0	1	4	2	1	16	0	6.9	2.43	3.16	0.22	126	232	2.94	0.15	0.9	9.64	4.14	2	1	1	1
14115577	2	0	0	0	1	44	2	3	2	0	0	2501	1	0	0	0	1	0	13	0	7.23	1.91	4.96	0.27	152	271	3.34	0.31				2	1	0	1
15127973	2	0	0	0	2	43	2	1	1	0	0	2121	5	0	0	0	1	1	10	0	4.94	2.95	1.8	0	135	229	2.05	0.05				1	1	0	1
21033798	2.5	0	0	0	1	47	2	3	1	0	0	196	5	1	1	0	1	0	15	0	5.16	1.71	3.07	0.28	139	297	2.82	0.03	0.48	10.8	2.51	2	1	0	1
20034133	0.2	0	0	0	3	54	2	5	2	0	0	507	1	0	1	0	1	1	19	0	5.46	2.32	2.45	0.37	135	262	3.33	0.13	2.5			2	0	1	1
19157134	3.5	0	0	1	3	58	2	2	1	0	0	664	5	0	1	1	1	0	14	0	9.56	3.04	5.8	0.54	128	325	3.33	0.08	1.3	8.7	2.13	2	0	1	1
19092057	3	0	0	0	3	45	2	1	1	0	0	795	2	0	0	0	1	0	25	0	6.75	1.99	4.09	0.48	133	212	2.5	0.06	1.1	17.2	1.14	2	1	1	1
15034231	4.5	0	0	0	3	50	2	2	1	0	0	2361	2	0	0	4	2	0	19	0	4.39	1.2	2.91	0.2	141	218	3.15	0.07	0.6	59.44		2	0	1	2
19158218	1.3	0	0	1	2	36	2	4	2	0	0	663	2	0	1	0	1	1	36	0	4.85	1.1	3.24	0.46	124	191	2.41	0.04	0.9	15.2	1.62	2	1	0	1
1849843	5	0	0	0	3	49	2	4	2	0	0	999	5	0	0	1	2	1	17	0	5.72	3.8	1.48	0.39	98	217	2.1	0.1	1			2	1	1	2
20047240	1.3	0	1	1	3	54	2	2	2	0	0	481	3	0	1	0	2	0	16	6	5.11	1	3.45	0.58	128	119	2.99	0.11				2	1	1	1
20038196	4	0	1	0	3	22	2	1	1	0	0	499	3	0	0	4	2	0	15	4	7.83	2.5	4.46	0.54	118	421	3.3	0.05				2	1	1	2
21003455	1.5	0	0	0	1	55	2	5	2	0	0	252	5	0	1	0	1	0	8	0	5.7	1.72	3.54	0.33	129	185	4.17	0.12	1.2	22.2		2	0	0	1
1629295	6	0	1	1	3	49	2			1	0		3	0	0		2	0	24	2												3	1	1	2
21045623	1	0	0	0	2	51	3	4	1	0	0	182	5	0	0	0	1	0	11	0	4.6	1.38	2.86	0.28	120	226	2.53	0.23	0.16	11.57	1.74	2	1	0	1
1845579	7	0	1	0	3	58	2	4	3	0	0	1018	5	0	1		2	1	19	2	6.56	3.73	2.29	0.38	137	226	2.7	0.32		40.9	32.36	2	0	1	2
15051799	4	0	0	0	3	34	2	6	2	0	0	2316	5	0	0	4	2	0	16	0	4.35	1.14	2.79	0.14	112	302	2.16	0.19				2	1	1	2
1744730	1.5	0	0	0	1	37	2	1	1	0	0	1362	2	0	1	3	1	1	11	0	5.16	2.8	1.88	0.42	117	246	3		0.3		1.42	2	0	0	1
1423654	5	0	0	0	3	42	2	2	2	0	0	858	2	0	0		2	0	13	0												2	1	1	2
558419	3.3	0	0	0	3	65	2	3	1	0	0	671	2	0	1		2	0	29	0	5.35	2.09	2.69	0.46	91	286	2.78	0.09	0.641			2	1	1	1
20053182	2	0	0	1	3	43	2	4	2	0	0	467	3	0	0	4	2	0	23	0	5.44	2.45	2.46	0.44	116	256	2.07	0.08	3.2	28.8	2.28	2	1	1	1
1558633	3.5	0	0	0	1	69	2	7	5	0	0	486	2	0	1		1	0	30	0												3	1	0	1
19169580	2	0	0	1	3	36	2	2	2	0	0	642	5	0	0	4	1	0	23	0	4.7	1.22	3.01	0.4	127	281	2.51	0.03	0.7	15.7	1.13	2	1	1	1
1708059	3	0	0	0	3	51	2	3	2	0	0	1543	5	0	1	0	2	0	17	0	4.5	2.41	1.7	0.32	124	276	1.9	0.19	0.5			2	1	1	1
448552	5.1	0	0	0	3	44	2	6	1	0	0	1903	2	0	1		2	0	14	0	5.59	1.2	4.17	0.47	114	281	2.54	0.67		23.4	30.89	2	1	1	2
1711992	2.8	0	0	0	3	44	3	3	1	0	0	1609	5	0	1	4	1	0	14	0	5.79	3.34	1.95	0.45	134	297	3	0.41	0.6	31.2	0.83	2	1	1	1
1718236	3.3	0	0	0	3	35	2	3	2	0	0	1517	3	0	1	3	2	1	14	0	4.59	1.6	2.23	0.41	121	317	11.2	0.64	0.9			3	0	1	1
9012058	1.5	0	0	0	3	45	2	2	2	0	0	4410	2	0	0	2	2	0	20	0	5.13	1.34	3.5	0.18	137	225	3.9			17.02	1.87	2	0	1	1
20013851	3.5	0	0	1	3	44	2	5	2	0	0	560	5	0	0	0	2	0	21	0	6.4	1.72	4.01	0.54	124	301	2.75	0.08				3	0	1	1
13100411	2	0	0	0	3	55	2	2	1	0	0	2877	2	0	1	4	1	0	19	0	6.48	2.5	3.33	0.45	135	305	3.09	0.12		28.88		2	1	1	1
533005	2	0	0	0	1	44	3	2	1	0	0	951	5	0	0		1	0	21	0	4.79	0.81	3.73	0.21	105	227	2.76	0.12		87.53		2	1	0	1
6275696	3	0	0	0	3	34	2	4	2	0	0	1587	2	0	0		2	0	28	0	8.9	6.93	1.28	0.63	88	211	2.81	0.28	0.5			2	1	1	1
16090703	5	0	0	0	3	39	2	4	1	0	0	1866	5	0	0	4	1	0	21	0	5.17	3.7	1.1	0.25	99	357	4.09	0.1	1.2	12.19	0.73	2	1	1	2
20136589	4.8	0	1	1	3	36	2	3	2	1	0	300	5	0	0	4	2	0	25	2	6.6	1.39	4.82	0.33	100	344	4.21	0.25	0.6	302	12.3	2	1	1	2
19099959	1.8	0	0	0	3	38	2	2	1	0	0	779	5	0	0	0	1	0	25	0	3.71	1.61	1.74	0.27	113	213	2.09	0.11		18.4	1.64	2	1	1	1
6446160	2	0	0	0	3	39	2	2	1	0	0	936	2	0	0		2	0	9	0	5.78	3.45	1.75	0.5	113	210	3.1	0.33		50.36		3	1	1	1
419839	2	0	1	0	3	63	2	2	2	0	0	1496	3	0	0	4	1	1	36	1												2	1	1	1
17096200	0.6	0	0	0	1	35	2	3	2	0	0	1491	5	0	0	0	1	1	7	0	4.67	1.12	2.7	0.41	106	340	2.72	0.84	1.3	7.6	1.16	1	1	0	1
19154208	1.5	0	0	1	2	49	2	2	2	0	0	671	5	0	0	4	1	0	18	0	3.65	0.89	2.19	0.29	104	359	1.94	0.06				2	0	0	1
19036979	2.5	0	1	1	2	61	2	3	3	0	0	903	2	0	0	4	1	0	15	1	4.23	1.13	2.66	0.3	137	291	3.66	0.15	0.6	11.3	1.42	2	0	0	1
1801809	4	0	1	1	3	55	2	3	3	0	0	1272	3	0	0	2	2	0	22	1	7.09	4.05	2.52	0.41	131	259	2	0.32				2	0	1	2
6478582	2	0	1	0	3	61	2	3	3	0	0	832	2	0	0		1	0	27	3	6.6	3.57	2.24	0.55	143	321	3.53	0.47	0.7	31.53		2	1	1	1
1635841	2.3	0	0	0	1	38	2			0	0		2	0	0		1	0	25	0												2	1	0	1
19141649	4.5	0	1	0	3	45	2	8	2	0	0	697	2	0	0	4	2	0	23	4	6.4	1.68	3.94	0.47	128	357	2.53	0.02	0.5	76.6	2.12	2	1	1	2
15098553	5	0	0	0	3	41	2	3	2	0	0	2197	2	0	0	4	2	0	22	0	4.44	0.78	3.45	0.18	135	370	2.77	0.14	0.7			2	0	1	2
20086690	2	0	0	0	2	43	2	3	1	0	0	401	2	0	0	4	1	0	21	0	7.89	6.01	1.39	0.43	144	342	2.71	0.04	0.4			2	1	0	1
20037856	2.5	0	0	1	3	38	2	5	2	0	0	501	3	0	0	4	1	0	14	0	5.06	1.71	2.9	0.34	118	311	2.33	0.11	0.8	26.4	3.21	2	0	1	1
6595429	4	0	0	0	3	45	2	4	2	0	0	405	3	0	0		1	0	16	0	6.56	5.17	0.97	0.36	127	220	3.09	0.57	1	28.9	5.9	2	1	1	2
9006349	0.8	0	0	0	3	50	2	3	3	0	0	4495	2	0	0	4	2	0	38	0	3.9	1.17	2.33	0.27	64	302	3.73					2	0	1	1
1063983	2	0	0	0	3	51	2	2	2	0	0	2840	1	0	0		1	0	22	0	6.05	3.78	1.98	0.24	131	314	2.98	0.23		71.02		3	0	1	1
819405	4	0	0	0	3	41	2	4	2	0	0	5067	2	0	0		1	0	17	0	6.2	1.6			105	348	3.84			61.4		2	1	1	2
19085193	2.5	0	1	1	3	31	2	5	2	1	0	810	2	0	1	4	2	0	13	2	5.24	1.67	3.2	0.25	127	325	2.51	0.29	1	34.1	1.6	2	1	1	1
